# Supplementary material for: 6-Benzyl-3-[(6-chloro­pyridin-3-yl)meth­yl]-6,7-dihydro-3H-1,2,3-triazolo[4,5-d]pyrimidin-7-imine
Source: Acta Crystallogr Sect E Struct Rep Online. 2011 Nov 16;67(Pt 12):o3326. doi: 10.1107/S1600536811047568 (PMC3238975; doi:10.1107/S1600536811047568)
Supplement: Supplementary file 1 [file e-67-o3326-sup1.cif]

##############################################################################
#                                                                            #
# This CIF contains the data in a paper accepted for publication in          #
# Acta Crystallographica Section E. It conforms to the requirements of       #
# Notes for Authors for Acta Crystallographica Section E, and has been       #
# peer reviewed under the auspices of the IUCr Commission on Journals.       #
#                                                                            #
# Full details of the Crystallographic Information File format               #
# are given in the paper "The Crystallographic Information File (CIF):       #
# a New Standard Archive File for Crystallography" by S. R. Hall, F. H.      #
# Allen and I. D. Brown [Acta Cryst. (1991), A47, 655-685].                  #
#                                                                            #
# The current version of the core CIF dictionary is obtainable from          #
# ftp://ftp.iucr.org/pub/cif_core.dic.                                       #
#                                                                            #
# Software is freely available for graphical display of the structure(s)     #
# in this CIF. For information consult the CIF software page                 #
# http://www.iucr.org/resources/cif/software.                                #
#                                                                            #
# This file may be used for bona fide research purposes within the           #
# scientific community so long as proper attribution is given to the journal # 
# article from which it was obtained.                                        #
#                                                                            #
##############################################################################
data_global
_audit_creation_method     SHELXL-97
_journal_date_recd_electronic     2011-11-06
_journal_date_accepted     2011-11-09
_journal_name_full     'Acta Crystallographica, Section E'
_journal_year     2011
_journal_volume     67
_journal_issue     12
_journal_page_first     o3326
_journal_page_last     o3326
_journal_paper_category     QO
_journal_coeditor_code     BT5710
_publ_contact_author_name     'Chen Ping'
_publ_contact_author_address
;
Department of Oncology
Renmin Hospital
Hubei University of Medicine
Shiyan 442000
Hubei
People's Republic of China
;
_publ_contact_author_email     chenxiaobao@yahoo.com.cn
_publ_contact_author_fax     '86 719 8875301'
_publ_contact_author_phone     '86 719-8875301'
_publ_section_title
;\
6-Benzyl-3-[(6-chloropyridin-3-yl)methyl]-6,7-dihydro-3<i>H</i>-1,2,3-\
triazolo[4,5-<i>d</i>]pyrimidin-7-imine
;
loop_
    _publ_author_name
    _publ_author_footnote
    _publ_author_address
    'Pan, Dong-Feng' .
; Department of Oncology
  Renmin Hospital
  Hubei University of Medicine
  Shiyan 442000
  Hubei
  People's Republic of China
;
    'Chen, Xiao-Bao' .
; Institute of Medicinal Chemistry
  Hubei University of Medicine
  Shiyan 442000
  Hubei
  People's Republic of China
;
    'Gao, Hai-Tao' .
; Institute of Medicinal Chemistry
  Hubei University of Medicine
  Shiyan 442000
  Hubei
  People's Republic of China
;
    'Feng, Chun' .
; Institute of Medicinal Chemistry
  Hubei University of Medicine
  Shiyan 442000
  Hubei
  People's Republic of China
;
    'Chen, Ping' .
; Department of Oncology
  Renmin Hospital
  Hubei University of Medicine
  Shiyan 442000
  Hubei
  People's Republic of China
;
data_I
_audit_creation_method     SHELXL-97
_chemical_name_systematic
;
6-Benzyl-3-[(6-chloropyridin-3-yl)methyl]-6,7-dihydro-3<i>H</i>-
1,2,3-triazolo[4,5-<i>d</i>]pyrimidin-7-imine
;
_chemical_name_common     ?
_chemical_formula_moiety     'C17 H14 Cl N7'
_chemical_formula_sum     'C17 H14 Cl N7'
_chemical_formula_iupac     'C17 H14 Cl N7'
_chemical_formula_weight     351.80
_chemical_melting_point     ?
_symmetry_cell_setting     triclinic
_symmetry_space_group_name_H-M     'P -1'
loop_
    _symmetry_equiv_pos_as_xyz
    'x, y, z'
    '-x, -y, -z'
_cell_length_a     6.1090(7)
_cell_length_b     8.9537(11)
_cell_length_c     31.292(4)
_cell_angle_alpha     83.1410(10)
_cell_angle_beta     88.8960(10)
_cell_angle_gamma     75.1840(10)
_cell_volume     1642.8(3)
_cell_formula_units_Z     4
_cell_measurement_reflns_used     4552
_cell_measurement_theta_min     2.40
_cell_measurement_theta_max     25.50
_cell_measurement_temperature     296(2)
_exptl_crystal_description     block
_exptl_crystal_colour     colourless
_exptl_crystal_size_max     0.47
_exptl_crystal_size_mid     0.39
_exptl_crystal_size_min     0.21
_exptl_crystal_density_diffrn     1.422
_exptl_crystal_density_meas     ?
_exptl_crystal_density_method     'not measured'
_exptl_crystal_F_000     728
_exptl_absorpt_coefficient_mu     0.248
_exptl_absorpt_correction_type     multi-scan
_exptl_absorpt_process_details     '(SADABS; Sheldrick, 2001)'
_exptl_absorpt_correction_T_min     0.8923
_exptl_absorpt_correction_T_max     0.9497
_exptl_special_details     ?
_diffrn_ambient_temperature     296(2)
_diffrn_radiation_type     MoK\a
_diffrn_radiation_wavelength     0.71073
_diffrn_radiation_source     'fine-focus sealed tube'
_diffrn_radiation_monochromator     graphite
_diffrn_measurement_device_type     'Bruker SMART APEX CCD area-detector'
_diffrn_measurement_method     '\f and \w scans'
_diffrn_detector_area_resol_mean     ?
_diffrn_reflns_number     12520
_diffrn_reflns_av_R_equivalents     0.0181
_diffrn_reflns_av_sigmaI/netI     0.0266
_diffrn_reflns_theta_min     2.38
_diffrn_reflns_theta_max     25.50
_diffrn_reflns_theta_full     25.50
_diffrn_measured_fraction_theta_max     0.990
_diffrn_measured_fraction_theta_full     0.990
_diffrn_reflns_limit_h_min     -7
_diffrn_reflns_limit_h_max     7
_diffrn_reflns_limit_k_min     -10
_diffrn_reflns_limit_k_max     10
_diffrn_reflns_limit_l_min     -37
_diffrn_reflns_limit_l_max     37
_diffrn_standards_number     0
_diffrn_standards_interval_count     0
_diffrn_standards_interval_time     0
_diffrn_standards_decay_%     0
_refine_special_details
;
Refinement of <i>F</i>^2^ against ALL reflections. The weighted <i>R</i>-factor
<i>wR</i> and
goodness of fit <i>S</i> are based on <i>F</i>^2^, conventional
<i>R</i>-factors <i>R</i> are based
on <i>F</i>, with <i>F</i> set to zero for negative <i>F</i>^2^. The threshold
expression of
<i>F</i>^2^ > \s(<i>F</i>^2^) is used only for calculating <i>R</i>-factors(gt)
<i>etc</i>. and is
not relevant to the choice of reflections for refinement. <i>R</i>-factors
based
on <i>F</i>^2^ are statistically about twice as large as those based on
<i>F</i>, and <i>R</i>-
factors based on ALL data will be even larger.
;
_reflns_number_total     6071
_reflns_number_gt     4578
_reflns_threshold_expression     I>2\s(I)
_refine_ls_structure_factor_coef     Fsqd
_refine_ls_matrix_type     full
_refine_ls_R_factor_all     0.0654
_refine_ls_R_factor_gt     0.0474
_refine_ls_wR_factor_gt     0.1110
_refine_ls_wR_factor_ref     0.1225
_refine_ls_goodness_of_fit_ref     1.025
_refine_ls_restrained_S_all     1.025
_refine_ls_number_reflns     6071
_refine_ls_number_parameters     451
_refine_ls_number_restraints     0
_refine_ls_hydrogen_treatment     constr
_refine_ls_weighting_scheme     calc
_refine_ls_weighting_details
         'calc w=1/[\s^2^(Fo^2^)+(0.0474P)^2^+0.7850P] where P=(Fo^2^+2Fc^2^)/3'
_atom_sites_solution_hydrogens     geom
_atom_sites_solution_primary     direct
_atom_sites_solution_secondary     difmap
_refine_ls_shift/su_max     0.000
_refine_ls_shift/su_mean     0.000
_refine_diff_density_max     0.458
_refine_diff_density_min     -0.522
_refine_ls_extinction_method     none
_refine_ls_extinction_coef     ?
loop_
    _atom_type_symbol
    _atom_type_description
    _atom_type_scat_dispersion_real
    _atom_type_scat_dispersion_imag
    _atom_type_scat_source
    'C' 'C' 0.0033 0.0016
                         'International Tables Vol C Tables 4.2.6.8 and 6.1.1.4'
    'H' 'H' 0.0000 0.0000
                         'International Tables Vol C Tables 4.2.6.8 and 6.1.1.4'
    'N' 'N' 0.0061 0.0033
                         'International Tables Vol C Tables 4.2.6.8 and 6.1.1.4'
    'Cl' 'Cl' 0.1484 0.1585
                         'International Tables Vol C Tables 4.2.6.8 and 6.1.1.4'
_computing_data_collection     'SMART (Bruker, 2000)'
_computing_cell_refinement     'SAINT-Plus (Bruker, 2000)'
_computing_data_reduction     'SAINT-Plus (Bruker, 2000)'
_computing_structure_solution     'SHELXS97 (Sheldrick, 2008)'
_computing_structure_refinement     'SHELXL97 (Sheldrick, 2008)'
_computing_molecular_graphics     'SHELXTL (Sheldrick, 2008)'
_computing_publication_material     'SHELXTL (Sheldrick, 2008)'
loop_
    _atom_site_type_symbol
    _atom_site_label
    _atom_site_fract_x
    _atom_site_fract_y
    _atom_site_fract_z
    _atom_site_U_iso_or_equiv
    _atom_site_adp_type
    _atom_site_calc_flag
    _atom_site_refinement_flags
    _atom_site_occupancy
    _atom_site_symmetry_multiplicity
    _atom_site_disorder_assembly
    _atom_site_disorder_group
    C C1 0.7744(4) 0.6857(3) 0.05951(7) 0.0532(6) Uani d . 1 1 . .
    C C2 1.0038(4) 0.6342(4) 0.05984(9) 0.0751(8) Uani d . 1 1 . .
    H H2 1.0789 0.5761 0.0387 0.090 Uiso calc R 1 1 . .
    C C3 1.1206(4) 0.6708(3) 0.09232(8) 0.0662(7) Uani d . 1 1 . .
    H H3 1.2777 0.6365 0.0937 0.079 Uiso calc R 1 1 . .
    C C4 1.0060(3) 0.7576(2) 0.12262(6) 0.0405(5) Uani d . 1 1 . .
    C C5 0.7759(4) 0.8021(3) 0.11902(8) 0.0650(7) Uani d . 1 1 . .
    H H5 0.6959 0.8597 0.1398 0.078 Uiso calc R 1 1 . .
    C C6 1.1269(4) 0.8060(2) 0.15811(7) 0.0469(5) Uani d . 1 1 . .
    H H6A 1.2490 0.8478 0.1458 0.056 Uiso calc R 1 1 . .
    H H6B 1.0219 0.8879 0.1713 0.056 Uiso calc R 1 1 . .
    C C7 1.1164(3) 0.6205(2) 0.22548(6) 0.0364(4) Uani d . 1 1 . .
    C C8 1.2736(3) 0.4913(2) 0.24336(6) 0.0376(4) Uani d . 1 1 . .
    C C9 1.2208(3) 0.3953(2) 0.28042(7) 0.0400(5) Uani d . 1 1 . .
    C C10 0.8563(4) 0.5919(2) 0.27273(7) 0.0450(5) Uani d . 1 1 . .
    H H10 0.7126 0.6239 0.2842 0.054 Uiso calc R 1 1 . .
    C C11 0.8987(4) 0.3774(3) 0.33020(7) 0.0511(5) Uani d . 1 1 . .
    H H11A 0.9946 0.2727 0.3365 0.061 Uiso calc R 1 1 . .
    H H11B 0.7495 0.3695 0.3224 0.061 Uiso calc R 1 1 . .
    C C12 0.8811(4) 0.4588(2) 0.36991(7) 0.0436(5) Uani d . 1 1 . .
    C C13 1.0709(4) 0.4498(3) 0.39458(8) 0.0593(6) Uani d . 1 1 . .
    H H13 1.2116 0.3913 0.3868 0.071 Uiso calc R 1 1 . .
    C C14 1.0532(5) 0.5267(4) 0.43057(9) 0.0757(8) Uani d . 1 1 . .
    H H14 1.1818 0.5197 0.4469 0.091 Uiso calc R 1 1 . .
    C C15 0.8475(6) 0.6135(4) 0.44248(9) 0.0779(8) Uani d . 1 1 . .
    H H15 0.8365 0.6661 0.4667 0.094 Uiso calc R 1 1 . .
    C C16 0.6579(5) 0.6227(3) 0.41866(9) 0.0712(8) Uani d . 1 1 . .
    H H16 0.5180 0.6812 0.4268 0.085 Uiso calc R 1 1 . .
    C C17 0.6731(4) 0.5455(3) 0.38252(8) 0.0552(6) Uani d . 1 1 . .
    H H17 0.5433 0.5517 0.3666 0.066 Uiso calc R 1 1 . .
    C C18 0.7452(5) 0.1471(3) 0.44535(8) 0.0659(7) Uani d . 1 1 . .
    C C19 0.9630(5) 0.0774(3) 0.43658(8) 0.0661(7) Uani d . 1 1 . .
    H H19 1.0823 0.0863 0.4533 0.079 Uiso calc R 1 1 . .
    C C20 1.0010(4) -0.0071(3) 0.40197(8) 0.0562(6) Uani d . 1 1 . .
    H H20 1.1479 -0.0581 0.3952 0.067 Uiso calc R 1 1 . .
    C C21 0.8219(3) -0.0163(2) 0.37733(7) 0.0443(5) Uani d . 1 1 . .
    C C22 0.6101(4) 0.0635(3) 0.38887(8) 0.0640(7) Uani d . 1 1 . .
    H H22 0.4875 0.0619 0.3719 0.077 Uiso calc R 1 1 . .
    C C23 0.8480(4) -0.1146(3) 0.34092(7) 0.0552(6) Uani d . 1 1 . .
    H H23A 0.8724 -0.2227 0.3529 0.066 Uiso calc R 1 1 . .
    H H23B 0.7077 -0.0859 0.3244 0.066 Uiso calc R 1 1 . .
    C C24 1.0343(3) 0.0021(2) 0.27690(6) 0.0372(4) Uani d . 1 1 . .
    C C25 1.2463(3) -0.0436(2) 0.26003(6) 0.0384(5) Uani d . 1 1 . .
    C C26 1.3093(3) 0.0383(2) 0.22143(6) 0.0403(5) Uani d . 1 1 . .
    C C27 0.9221(4) 0.1999(3) 0.22685(7) 0.0471(5) Uani d . 1 1 . .
    H H27 0.8137 0.2863 0.2144 0.057 Uiso calc R 1 1 . .
    C C28 1.1550(4) 0.2696(3) 0.16744(7) 0.0534(6) Uani d . 1 1 . .
    H H28A 1.3145 0.2663 0.1644 0.064 Uiso calc R 1 1 . .
    H H28B 1.0744 0.3756 0.1711 0.064 Uiso calc R 1 1 . .
    C C29 1.0716(4) 0.2268(3) 0.12683(7) 0.0484(5) Uani d . 1 1 . .
    C C30 1.2164(5) 0.1361(3) 0.10043(8) 0.0645(7) Uani d . 1 1 . .
    H H30 1.3691 0.0994 0.1078 0.077 Uiso calc R 1 1 . .
    C C31 1.1373(7) 0.0985(4) 0.06286(9) 0.0887(10) Uani d . 1 1 . .
    H H31 1.2368 0.0369 0.0453 0.106 Uiso calc R 1 1 . .
    C C32 0.9140(8) 0.1520(5) 0.05176(11) 0.0997(12) Uani d . 1 1 . .
    H H32 0.8607 0.1261 0.0267 0.120 Uiso calc R 1 1 . .
    C C33 0.7689(6) 0.2435(5) 0.07731(11) 0.0973(11) Uani d . 1 1 . .
    H H33 0.6169 0.2808 0.0694 0.117 Uiso calc R 1 1 . .
    C C34 0.8450(5) 0.2812(4) 0.11462(9) 0.0743(8) Uani d . 1 1 . .
    H H34 0.7442 0.3437 0.1318 0.089 Uiso calc R 1 1 . .
    Cl Cl1 0.61762(13) 0.64380(11) 0.01849(2) 0.0860(3) Uani d . 1 1 . .
    Cl Cl2 0.6881(2) 0.25203(12) 0.48969(3) 0.1162(4) Uani d . 1 1 . .
    N N1 0.6569(3) 0.7684(3) 0.08754(7) 0.0709(7) Uani d . 1 1 . .
    N N2 1.2195(3) 0.67680(19) 0.19114(5) 0.0416(4) Uani d . 1 1 . .
    N N3 1.4337(3) 0.5854(2) 0.18785(6) 0.0517(5) Uani d . 1 1 . .
    N N4 1.4664(3) 0.4726(2) 0.21982(6) 0.0489(4) Uani d . 1 1 . .
    N N5 0.9010(3) 0.6798(2) 0.23921(6) 0.0445(4) Uani d . 1 1 . .
    N N6 0.9931(3) 0.45918(19) 0.29311(5) 0.0418(4) Uani d . 1 1 . .
    N N7 1.3390(3) 0.2699(2) 0.30078(6) 0.0523(5) Uani d . 1 1 . .
    H H7A 1.4758 0.2324 0.2929 0.063 Uiso d R 1 1 . .
    N N8 0.5685(4) 0.1438(3) 0.42303(8) 0.0766(7) Uani d . 1 1 . .
    N N9 1.0329(3) -0.1005(2) 0.31192(6) 0.0447(4) Uani d . 1 1 . .
    N N10 1.2371(3) -0.2069(2) 0.31669(6) 0.0563(5) Uani d . 1 1 . .
    N N11 1.3668(3) -0.1714(2) 0.28523(6) 0.0524(5) Uani d . 1 1 . .
    N N12 0.8615(3) 0.1264(2) 0.26147(6) 0.0461(4) Uani d . 1 1 . .
    N N13 1.1252(3) 0.1660(2) 0.20643(5) 0.0420(4) Uani d . 1 1 . .
    N N14 1.4930(3) 0.0109(2) 0.20044(6) 0.0561(5) Uani d . 1 1 . .
    H H14A 1.6030 -0.0666 0.2098 0.067 Uiso d R 1 1 . .
loop_
    _atom_site_aniso_label
    _atom_site_aniso_U_11
    _atom_site_aniso_U_22
    _atom_site_aniso_U_33
    _atom_site_aniso_U_12
    _atom_site_aniso_U_13
    _atom_site_aniso_U_23
    C1 0.0487(13) 0.0755(16) 0.0398(12) -0.0229(12) -0.0053(10) -0.0075(11)
    C2 0.0539(15) 0.116(2) 0.0602(17) -0.0143(15) 0.0059(12) -0.0445(16)
    C3 0.0364(12) 0.105(2) 0.0589(16) -0.0132(13) 0.0027(11) -0.0300(15)
    C4 0.0400(11) 0.0442(12) 0.0372(11) -0.0129(9) -0.0031(9) 0.0012(9)
    C5 0.0449(13) 0.096(2) 0.0513(15) -0.0035(13) -0.0020(11) -0.0300(14)
    C6 0.0544(13) 0.0421(12) 0.0446(12) -0.0152(10) -0.0113(10) 0.0008(10)
    C7 0.0368(10) 0.0358(10) 0.0361(11) -0.0063(8) -0.0076(8) -0.0084(8)
    C8 0.0349(10) 0.0354(11) 0.0413(11) -0.0049(8) -0.0075(8) -0.0075(9)
    C9 0.0396(11) 0.0386(11) 0.0424(11) -0.0078(9) -0.0074(9) -0.0105(9)
    C10 0.0386(11) 0.0459(12) 0.0482(13) -0.0032(10) -0.0027(9) -0.0121(10)
    C11 0.0552(13) 0.0474(13) 0.0540(14) -0.0194(11) 0.0015(11) -0.0056(10)
    C12 0.0441(12) 0.0431(12) 0.0432(12) -0.0134(9) 0.0016(9) 0.0015(9)
    C13 0.0510(14) 0.0684(16) 0.0563(15) -0.0123(12) -0.0047(11) -0.0040(12)
    C14 0.082(2) 0.099(2) 0.0527(16) -0.0371(18) -0.0139(14) -0.0037(15)
    C15 0.108(3) 0.087(2) 0.0473(16) -0.0378(19) 0.0141(16) -0.0163(14)
    C16 0.0766(19) 0.0735(18) 0.0590(17) -0.0124(15) 0.0256(15) -0.0085(14)
    C17 0.0476(13) 0.0652(15) 0.0502(14) -0.0140(11) 0.0048(11) 0.0021(12)
    C18 0.083(2) 0.0596(16) 0.0455(14) -0.0034(14) 0.0053(14) -0.0021(12)
    C19 0.0695(17) 0.0726(18) 0.0566(16) -0.0161(14) -0.0073(13) -0.0118(13)
    C20 0.0439(12) 0.0642(15) 0.0600(15) -0.0109(11) 0.0012(11) -0.0114(12)
    C21 0.0418(11) 0.0467(12) 0.0422(12) -0.0116(10) 0.0029(9) 0.0042(9)
    C22 0.0448(13) 0.0817(19) 0.0572(16) -0.0064(13) -0.0023(11) 0.0039(14)
    C23 0.0555(14) 0.0672(16) 0.0504(14) -0.0300(12) 0.0049(11) -0.0068(12)
    C24 0.0353(10) 0.0394(11) 0.0378(11) -0.0076(9) -0.0036(8) -0.0124(9)
    C25 0.0338(10) 0.0422(11) 0.0386(11) -0.0040(9) -0.0044(8) -0.0141(9)
    C26 0.0356(11) 0.0485(12) 0.0380(11) -0.0082(9) -0.0052(9) -0.0148(9)
    C27 0.0425(12) 0.0456(12) 0.0473(13) 0.0019(10) -0.0089(10) -0.0092(10)
    C28 0.0629(14) 0.0491(13) 0.0512(14) -0.0205(11) -0.0051(11) -0.0036(11)
    C29 0.0584(14) 0.0481(13) 0.0411(12) -0.0216(11) -0.0037(10) 0.0036(10)
    C30 0.0801(18) 0.0614(16) 0.0479(14) -0.0142(14) 0.0008(13) 0.0014(12)
    C31 0.143(3) 0.075(2) 0.0474(17) -0.026(2) 0.0014(19) -0.0092(14)
    C32 0.155(4) 0.106(3) 0.0534(19) -0.065(3) -0.030(2) 0.0045(18)
    C33 0.090(2) 0.143(3) 0.068(2) -0.055(2) -0.0297(19) 0.014(2)
    C34 0.0637(17) 0.103(2) 0.0550(16) -0.0236(16) -0.0086(13) 0.0022(15)
    Cl1 0.0792(5) 0.1341(7) 0.0573(4) -0.0421(5) -0.0164(3) -0.0258(4)
    Cl2 0.1700(10) 0.1012(7) 0.0660(5) -0.0061(6) 0.0226(6) -0.0308(5)
    N1 0.0398(11) 0.1159(19) 0.0575(13) -0.0116(11) -0.0059(10) -0.0288(13)
    N2 0.0397(9) 0.0416(10) 0.0429(10) -0.0091(8) -0.0082(8) -0.0044(8)
    N3 0.0401(10) 0.0565(12) 0.0560(12) -0.0094(9) -0.0023(8) -0.0030(10)
    N4 0.0371(10) 0.0501(11) 0.0552(12) -0.0043(8) -0.0028(8) -0.0034(9)
    N5 0.0398(10) 0.0439(10) 0.0448(10) -0.0007(8) -0.0054(8) -0.0060(8)
    N6 0.0426(10) 0.0393(9) 0.0432(10) -0.0086(8) -0.0015(8) -0.0068(8)
    N7 0.0487(11) 0.0425(11) 0.0587(12) -0.0008(9) -0.0110(9) 0.0006(9)
    N8 0.0662(15) 0.0866(17) 0.0609(15) 0.0077(12) 0.0152(12) -0.0074(12)
    N9 0.0426(10) 0.0483(11) 0.0435(10) -0.0101(8) -0.0012(8) -0.0091(8)
    N10 0.0552(12) 0.0518(12) 0.0534(12) -0.0003(9) -0.0033(10) -0.0013(9)
    N11 0.0447(10) 0.0541(12) 0.0491(11) 0.0040(9) -0.0029(9) -0.0052(9)
    N12 0.0349(9) 0.0519(11) 0.0477(11) -0.0017(8) -0.0030(8) -0.0106(9)
    N13 0.0424(10) 0.0438(10) 0.0391(10) -0.0080(8) -0.0043(8) -0.0077(8)
    N14 0.0400(10) 0.0775(14) 0.0489(11) -0.0091(10) 0.0025(9) -0.0138(10)
_geom_special_details
;
All e.s.d.'s (except the e.s.d. in the dihedral angle between two l.s. planes)
are estimated using the full covariance matrix. The cell e.s.d.'s are taken
into account individually in the estimation of e.s.d.'s in distances, angles
and torsion angles; correlations between e.s.d.'s in cell parameters are only
used when they are defined by crystal symmetry. An approximate (isotropic)
treatment of cell e.s.d.'s is used for estimating e.s.d.'s involving l.s.
planes.
;
loop_
    _geom_bond_atom_site_label_1
    _geom_bond_atom_site_label_2
    _geom_bond_site_symmetry_2
    _geom_bond_distance
    _geom_bond_publ_flag
    C1 N1 . 1.301(3) ?
    C1 C2 . 1.359(3) ?
    C1 Cl1 . 1.747(2) ?
    C2 C3 . 1.370(3) ?
    C2 H2 . 0.9300 ?
    C3 C4 . 1.366(3) ?
    C3 H3 . 0.9300 ?
    C4 C5 . 1.363(3) ?
    C4 C6 . 1.509(3) ?
    C5 N1 . 1.342(3) ?
    C5 H5 . 0.9300 ?
    C6 N2 . 1.459(3) ?
    C6 H6A . 0.9700 ?
    C6 H6B . 0.9700 ?
    C7 N2 . 1.346(3) ?
    C7 C8 . 1.368(3) ?
    C7 N5 . 1.369(2) ?
    C8 N4 . 1.361(3) ?
    C8 C9 . 1.441(3) ?
    C9 N7 . 1.273(3) ?
    C9 N6 . 1.431(3) ?
    C10 N5 . 1.302(3) ?
    C10 N6 . 1.359(3) ?
    C10 H10 . 0.9300 ?
    C11 N6 . 1.484(3) ?
    C11 C12 . 1.503(3) ?
    C11 H11A . 0.9700 ?
    C11 H11B . 0.9700 ?
    C12 C13 . 1.386(3) ?
    C12 C17 . 1.386(3) ?
    C13 C14 . 1.377(4) ?
    C13 H13 . 0.9300 ?
    C14 C15 . 1.369(4) ?
    C14 H14 . 0.9300 ?
    C15 C16 . 1.368(4) ?
    C15 H15 . 0.9300 ?
    C16 C17 . 1.384(4) ?
    C16 H16 . 0.9300 ?
    C17 H17 . 0.9300 ?
    C18 N8 . 1.306(4) ?
    C18 C19 . 1.356(4) ?
    C18 Cl2 . 1.747(3) ?
    C19 C20 . 1.377(3) ?
    C19 H19 . 0.9300 ?
    C20 C21 . 1.376(3) ?
    C20 H20 . 0.9300 ?
    C21 C22 . 1.373(3) ?
    C21 C23 . 1.503(3) ?
    C22 N8 . 1.343(3) ?
    C22 H22 . 0.9300 ?
    C23 N9 . 1.457(3) ?
    C23 H23A . 0.9700 ?
    C23 H23B . 0.9700 ?
    C24 N9 . 1.345(3) ?
    C24 C25 . 1.370(3) ?
    C24 N12 . 1.370(3) ?
    C25 N11 . 1.360(3) ?
    C25 C26 . 1.436(3) ?
    C26 N14 . 1.273(3) ?
    C26 N13 . 1.423(3) ?
    C27 N12 . 1.297(3) ?
    C27 N13 . 1.365(3) ?
    C27 H27 . 0.9300 ?
    C28 N13 . 1.480(3) ?
    C28 C29 . 1.504(3) ?
    C28 H28A . 0.9700 ?
    C28 H28B . 0.9700 ?
    C29 C30 . 1.375(3) ?
    C29 C34 . 1.389(3) ?
    C30 C31 . 1.389(4) ?
    C30 H30 . 0.9300 ?
    C31 C32 . 1.362(5) ?
    C31 H31 . 0.9300 ?
    C32 C33 . 1.362(5) ?
    C32 H32 . 0.9300 ?
    C33 C34 . 1.375(4) ?
    C33 H33 . 0.9300 ?
    C34 H34 . 0.9300 ?
    N2 N3 . 1.364(2) ?
    N3 N4 . 1.313(3) ?
    N7 H7A . 0.8600 ?
    N9 N10 . 1.361(2) ?
    N10 N11 . 1.312(3) ?
    N14 H14A . 0.8600 ?
loop_
    _geom_angle_atom_site_label_1
    _geom_angle_atom_site_label_2
    _geom_angle_atom_site_label_3
    _geom_angle_site_symmetry_1
    _geom_angle_site_symmetry_3
    _geom_angle
    _geom_angle_publ_flag
    N1 C1 C2 . . 125.0(2) ?
    N1 C1 Cl1 . . 115.55(17) ?
    C2 C1 Cl1 . . 119.48(19) ?
    C1 C2 C3 . . 117.7(2) ?
    C1 C2 H2 . . 121.2 ?
    C3 C2 H2 . . 121.2 ?
    C4 C3 C2 . . 119.9(2) ?
    C4 C3 H3 . . 120.0 ?
    C2 C3 H3 . . 120.0 ?
    C5 C4 C3 . . 117.1(2) ?
    C5 C4 C6 . . 120.9(2) ?
    C3 C4 C6 . . 122.01(19) ?
    N1 C5 C4 . . 124.4(2) ?
    N1 C5 H5 . . 117.8 ?
    C4 C5 H5 . . 117.8 ?
    N2 C6 C4 . . 112.29(17) ?
    N2 C6 H6A . . 109.1 ?
    C4 C6 H6A . . 109.1 ?
    N2 C6 H6B . . 109.1 ?
    C4 C6 H6B . . 109.1 ?
    H6A C6 H6B . . 107.9 ?
    N2 C7 C8 . . 104.89(17) ?
    N2 C7 N5 . . 127.29(18) ?
    C8 C7 N5 . . 127.81(19) ?
    N4 C8 C7 . . 109.19(19) ?
    N4 C8 C9 . . 129.66(18) ?
    C7 C8 C9 . . 121.10(18) ?
    N7 C9 N6 . . 120.0(2) ?
    N7 C9 C8 . . 130.7(2) ?
    N6 C9 C8 . . 109.28(17) ?
    N5 C10 N6 . . 128.2(2) ?
    N5 C10 H10 . . 115.9 ?
    N6 C10 H10 . . 115.9 ?
    N6 C11 C12 . . 112.68(17) ?
    N6 C11 H11A . . 109.1 ?
    C12 C11 H11A . . 109.1 ?
    N6 C11 H11B . . 109.1 ?
    C12 C11 H11B . . 109.1 ?
    H11A C11 H11B . . 107.8 ?
    C13 C12 C17 . . 118.5(2) ?
    C13 C12 C11 . . 121.1(2) ?
    C17 C12 C11 . . 120.4(2) ?
    C14 C13 C12 . . 120.6(2) ?
    C14 C13 H13 . . 119.7 ?
    C12 C13 H13 . . 119.7 ?
    C15 C14 C13 . . 120.5(3) ?
    C15 C14 H14 . . 119.8 ?
    C13 C14 H14 . . 119.8 ?
    C16 C15 C14 . . 119.7(3) ?
    C16 C15 H15 . . 120.1 ?
    C14 C15 H15 . . 120.1 ?
    C15 C16 C17 . . 120.5(3) ?
    C15 C16 H16 . . 119.8 ?
    C17 C16 H16 . . 119.8 ?
    C16 C17 C12 . . 120.2(2) ?
    C16 C17 H17 . . 119.9 ?
    C12 C17 H17 . . 119.9 ?
    N8 C18 C19 . . 125.3(2) ?
    N8 C18 Cl2 . . 115.6(2) ?
    C19 C18 Cl2 . . 119.1(2) ?
    C18 C19 C20 . . 117.4(3) ?
    C18 C19 H19 . . 121.3 ?
    C20 C19 H19 . . 121.3 ?
    C21 C20 C19 . . 120.1(2) ?
    C21 C20 H20 . . 119.9 ?
    C19 C20 H20 . . 119.9 ?
    C22 C21 C20 . . 116.6(2) ?
    C22 C21 C23 . . 120.0(2) ?
    C20 C21 C23 . . 123.2(2) ?
    N8 C22 C21 . . 124.3(2) ?
    N8 C22 H22 . . 117.9 ?
    C21 C22 H22 . . 117.9 ?
    N9 C23 C21 . . 114.42(18) ?
    N9 C23 H23A . . 108.7 ?
    C21 C23 H23A . . 108.7 ?
    N9 C23 H23B . . 108.7 ?
    C21 C23 H23B . . 108.7 ?
    H23A C23 H23B . . 107.6 ?
    N9 C24 C25 . . 105.25(17) ?
    N9 C24 N12 . . 127.46(18) ?
    C25 C24 N12 . . 127.29(19) ?
    N11 C25 C24 . . 108.66(19) ?
    N11 C25 C26 . . 130.20(18) ?
    C24 C25 C26 . . 121.13(18) ?
    N14 C26 N13 . . 120.1(2) ?
    N14 C26 C25 . . 130.2(2) ?
    N13 C26 C25 . . 109.74(17) ?
    N12 C27 N13 . . 128.0(2) ?
    N12 C27 H27 . . 116.0 ?
    N13 C27 H27 . . 116.0 ?
    N13 C28 C29 . . 113.43(18) ?
    N13 C28 H28A . . 108.9 ?
    C29 C28 H28A . . 108.9 ?
    N13 C28 H28B . . 108.9 ?
    C29 C28 H28B . . 108.9 ?
    H28A C28 H28B . . 107.7 ?
    C30 C29 C34 . . 118.2(2) ?
    C30 C29 C28 . . 121.4(2) ?
    C34 C29 C28 . . 120.4(2) ?
    C29 C30 C31 . . 120.8(3) ?
    C29 C30 H30 . . 119.6 ?
    C31 C30 H30 . . 119.6 ?
    C32 C31 C30 . . 120.0(3) ?
    C32 C31 H31 . . 120.0 ?
    C30 C31 H31 . . 120.0 ?
    C31 C32 C33 . . 120.0(3) ?
    C31 C32 H32 . . 120.0 ?
    C33 C32 H32 . . 120.0 ?
    C32 C33 C34 . . 120.6(3) ?
    C32 C33 H33 . . 119.7 ?
    C34 C33 H33 . . 119.7 ?
    C33 C34 C29 . . 120.5(3) ?
    C33 C34 H34 . . 119.8 ?
    C29 C34 H34 . . 119.8 ?
    C1 N1 C5 . . 116.0(2) ?
    C7 N2 N3 . . 110.05(16) ?
    C7 N2 C6 . . 129.13(17) ?
    N3 N2 C6 . . 120.61(18) ?
    N4 N3 N2 . . 107.70(17) ?
    N3 N4 C8 . . 108.16(16) ?
    C10 N5 C7 . . 110.24(17) ?
    C10 N6 C9 . . 123.29(18) ?
    C10 N6 C11 . . 117.72(18) ?
    C9 N6 C11 . . 118.99(17) ?
    C9 N7 H7A . . 119.3 ?
    C18 N8 C22 . . 116.1(2) ?
    C24 N9 N10 . . 109.90(17) ?
    C24 N9 C23 . . 129.50(19) ?
    N10 N9 C23 . . 120.47(19) ?
    N11 N10 N9 . . 107.71(17) ?
    N10 N11 C25 . . 108.47(17) ?
    C27 N12 C24 . . 110.74(18) ?
    C27 N13 C26 . . 123.09(18) ?
    C27 N13 C28 . . 117.92(18) ?
    C26 N13 C28 . . 118.98(18) ?
    C26 N14 H14A . . 119.2 ?
loop_
    _geom_torsion_atom_site_label_1
    _geom_torsion_atom_site_label_2
    _geom_torsion_atom_site_label_3
    _geom_torsion_atom_site_label_4
    _geom_torsion_site_symmetry_1
    _geom_torsion_site_symmetry_2
    _geom_torsion_site_symmetry_3
    _geom_torsion_site_symmetry_4
    _geom_torsion
    _geom_torsion_publ_flag
    N1 C1 C2 C3 . . . . 0.6(5) ?
    Cl1 C1 C2 C3 . . . . 179.4(2) ?
    C1 C2 C3 C4 . . . . -0.7(5) ?
    C2 C3 C4 C5 . . . . 0.9(4) ?
    C2 C3 C4 C6 . . . . -177.7(3) ?
    C3 C4 C5 N1 . . . . -1.1(4) ?
    C6 C4 C5 N1 . . . . 177.6(2) ?
    C5 C4 C6 N2 . . . . 107.6(3) ?
    C3 C4 C6 N2 . . . . -73.8(3) ?
    N2 C7 C8 N4 . . . . 0.2(2) ?
    N5 C7 C8 N4 . . . . 179.92(18) ?
    N2 C7 C8 C9 . . . . -177.67(17) ?
    N5 C7 C8 C9 . . . . 2.1(3) ?
    N4 C8 C9 N7 . . . . 0.4(4) ?
    C7 C8 C9 N7 . . . . 177.7(2) ?
    N4 C8 C9 N6 . . . . -177.81(19) ?
    C7 C8 C9 N6 . . . . -0.5(2) ?
    N6 C11 C12 C13 . . . . -76.1(3) ?
    N6 C11 C12 C17 . . . . 103.6(2) ?
    C17 C12 C13 C14 . . . . -0.7(4) ?
    C11 C12 C13 C14 . . . . 179.1(2) ?
    C12 C13 C14 C15 . . . . -0.1(4) ?
    C13 C14 C15 C16 . . . . 0.6(4) ?
    C14 C15 C16 C17 . . . . -0.3(4) ?
    C15 C16 C17 C12 . . . . -0.5(4) ?
    C13 C12 C17 C16 . . . . 0.9(3) ?
    C11 C12 C17 C16 . . . . -178.8(2) ?
    N8 C18 C19 C20 . . . . -1.8(4) ?
    Cl2 C18 C19 C20 . . . . 178.6(2) ?
    C18 C19 C20 C21 . . . . 1.1(4) ?
    C19 C20 C21 C22 . . . . 0.8(4) ?
    C19 C20 C21 C23 . . . . -175.9(2) ?
    C20 C21 C22 N8 . . . . -2.4(4) ?
    C23 C21 C22 N8 . . . . 174.4(2) ?
    C22 C21 C23 N9 . . . . 137.4(2) ?
    C20 C21 C23 N9 . . . . -46.0(3) ?
    N9 C24 C25 N11 . . . . -0.2(2) ?
    N12 C24 C25 N11 . . . . 179.42(19) ?
    N9 C24 C25 C26 . . . . 178.91(17) ?
    N12 C24 C25 C26 . . . . -1.4(3) ?
    N11 C25 C26 N14 . . . . 1.3(4) ?
    C24 C25 C26 N14 . . . . -177.6(2) ?
    N11 C25 C26 N13 . . . . 179.98(19) ?
    C24 C25 C26 N13 . . . . 1.0(2) ?
    N13 C28 C29 C30 . . . . -96.1(3) ?
    N13 C28 C29 C34 . . . . 85.2(3) ?
    C34 C29 C30 C31 . . . . -0.7(4) ?
    C28 C29 C30 C31 . . . . -179.5(2) ?
    C29 C30 C31 C32 . . . . 0.1(4) ?
    C30 C31 C32 C33 . . . . 0.6(5) ?
    C31 C32 C33 C34 . . . . -0.7(5) ?
    C32 C33 C34 C29 . . . . 0.1(5) ?
    C30 C29 C34 C33 . . . . 0.6(4) ?
    C28 C29 C34 C33 . . . . 179.4(3) ?
    C2 C1 N1 C5 . . . . -0.7(4) ?
    Cl1 C1 N1 C5 . . . . -179.6(2) ?
    C4 C5 N1 C1 . . . . 1.0(4) ?
    C8 C7 N2 N3 . . . . 0.0(2) ?
    N5 C7 N2 N3 . . . . -179.75(18) ?
    C8 C7 N2 C6 . . . . 174.65(18) ?
    N5 C7 N2 C6 . . . . -5.1(3) ?
    C4 C6 N2 C7 . . . . -84.0(3) ?
    C4 C6 N2 N3 . . . . 90.1(2) ?
    C7 N2 N3 N4 . . . . -0.2(2) ?
    C6 N2 N3 N4 . . . . -175.36(17) ?
    N2 N3 N4 C8 . . . . 0.3(2) ?
    C7 C8 N4 N3 . . . . -0.3(2) ?
    C9 C8 N4 N3 . . . . 177.32(19) ?
    N6 C10 N5 C7 . . . . 0.0(3) ?
    N2 C7 N5 C10 . . . . 177.90(19) ?
    C8 C7 N5 C10 . . . . -1.8(3) ?
    N5 C10 N6 C9 . . . . 1.5(3) ?
    N5 C10 N6 C11 . . . . -178.2(2) ?
    N7 C9 N6 C10 . . . . -179.51(19) ?
    C8 C9 N6 C10 . . . . -1.1(2) ?
    N7 C9 N6 C11 . . . . 0.2(3) ?
    C8 C9 N6 C11 . . . . 178.59(16) ?
    C12 C11 N6 C10 . . . . -74.6(2) ?
    C12 C11 N6 C9 . . . . 105.7(2) ?
    C19 C18 N8 C22 . . . . 0.3(4) ?
    Cl2 C18 N8 C22 . . . . -180.0(2) ?
    C21 C22 N8 C18 . . . . 1.9(4) ?
    C25 C24 N9 N10 . . . . -0.1(2) ?
    N12 C24 N9 N10 . . . . -179.77(19) ?
    C25 C24 N9 C23 . . . . -175.82(19) ?
    N12 C24 N9 C23 . . . . 4.5(3) ?
    C21 C23 N9 C24 . . . . -87.3(3) ?
    C21 C23 N9 N10 . . . . 97.4(2) ?
    C24 N9 N10 N11 . . . . 0.4(2) ?
    C23 N9 N10 N11 . . . . 176.60(18) ?
    N9 N10 N11 C25 . . . . -0.6(2) ?
    C24 C25 N11 N10 . . . . 0.5(2) ?
    C26 C25 N11 N10 . . . . -178.5(2) ?
    N13 C27 N12 C24 . . . . 0.2(3) ?
    N9 C24 N12 C27 . . . . -179.68(19) ?
    C25 C24 N12 C27 . . . . 0.7(3) ?
    N12 C27 N13 C26 . . . . -0.4(3) ?
    N12 C27 N13 C28 . . . . -179.0(2) ?
    N14 C26 N13 C27 . . . . 178.57(19) ?
    C25 C26 N13 C27 . . . . -0.2(3) ?
    N14 C26 N13 C28 . . . . -2.8(3) ?
    C25 C26 N13 C28 . . . . 178.38(16) ?
    C29 C28 N13 C27 . . . . -86.0(2) ?
    C29 C28 N13 C26 . . . . 95.4(2) ?
loop_
    _geom_hbond_atom_site_label_D
    _geom_hbond_atom_site_label_H
    _geom_hbond_atom_site_label_A
    _geom_hbond_site_symmetry_A
    _geom_hbond_distance_DH
    _geom_hbond_distance_HA
    _geom_hbond_distance_DA
    _geom_hbond_angle_DHA
    N14 H14A N5 1_645 0.86 2.60 3.457(3) 173.3
    N7 H7A N12 1_655 0.86 2.53 3.389(3) 173.7
    C5 H5 N14 1_465 0.93 2.58 3.506(3) 177
    C10 H10 N11 1_465 0.93 2.42 3.240(3) 147
    C27 H27 N4 1_455 0.93 2.36 3.191(3) 149
    C23 H23A Cg4 1_545 0.97 2.58 3.509(3) 160
    C28 H28B Cg1 1_555 0.97 2.93 3.506(3) 120
