# Supplementary material for: 6-Benzyl-3-[(6-chloro­pyridin-3-yl)meth­yl]-6,7-dihydro-3H-1,2,3-triazolo[4,5-d]pyrimidin-7-imine
Source: Acta Crystallogr Sect E Struct Rep Online. 2011 Nov 16;67(Pt 12):o3326. doi: 10.1107/S1600536811047568 (PMC3238975; doi:10.1107/S1600536811047568)
Supplement: Supplementary file 2 [file e-67-o3326-Isup2.hkl]

# 
# h,k,l, Fc-squared, Fo-squared, sigma(Fo-squared) and status flag 
# 
data_I
_shelx_title ' A in P-1' 
_shelx_refln_list_code          4 
_shelx_F_calc_maximum      234.21 
_exptl_crystal_F_000       728.00 
_reflns_d_resolution_high  0.8255 
 
loop_ 
 _symmetry_equiv_pos_as_xyz 
 'x, y, z' 
 '-x, -y, -z' 
 
_cell_length_a     6.1090 
_cell_length_b     8.9537 
_cell_length_c    31.2921 
_cell_angle_alpha  83.141 
_cell_angle_beta   88.896 
_cell_angle_gamma  75.184 
 
_shelx_F_squared_multiplier     1.000 
 
loop_ 
 _refln_index_h 
 _refln_index_k 
 _refln_index_l 
 _refln_F_squared_calc 
 _refln_F_squared_meas 
 _refln_F_squared_sigma 
 _refln_observed_status 
   1   0   0    13193.36    12217.73    138.69 o 
   2   0   0      218.46      167.03      2.88 o 
   3   0   0       17.91       17.44      1.32 o 
   4   0   0      133.56      119.69      4.88 o 
   5   0   0        3.17        4.09      2.86 o 
   6   0   0        9.23        7.35      2.33 o 
   7   0   0        1.70        4.51      2.43 o 
  -6   1   0       47.75       61.80      4.32 o 
  -5   1   0       22.12       21.49      3.69 o 
  -4   1   0      108.59       99.76      3.53 o 
  -3   1   0        0.03        0.97      0.94 o 
  -2   1   0      218.93      206.62      3.25 o 
  -1   1   0        0.53       -1.21      0.81 o 
   1   1   0      275.75      228.95      3.44 o 
   2   1   0      266.09      267.27      3.78 o 
   3   1   0       12.94       11.31      1.12 o 
   4   1   0      147.03      149.29      3.51 o 
   5   1   0      284.49      266.08      7.54 o 
   6   1   0        3.22        1.43      2.03 o 
   7   1   0        9.57        5.24      3.22 o 
  -6   2   0        8.88        4.45      3.71 o 
  -5   2   0        3.35        6.43      1.97 o 
  -4   2   0      187.50      180.26      4.81 o 
  -3   2   0      155.47      129.60      2.81 o 
  -2   2   0     5578.17     5670.04     50.43 o 
  -1   2   0     1403.69     1455.34     14.08 o 
   0   2   0      847.22      837.38     13.65 o 
   1   2   0     1936.87     2035.60     22.50 o 
   2   2   0      590.10      568.80      6.55 o 
   3   2   0      299.23      309.80      4.80 o 
   4   2   0      735.42      775.53      9.65 o 
   5   2   0        0.12        2.02      1.70 o 
   6   2   0      204.48      197.85      6.47 o 
   7   2   0       18.53       13.57      2.68 o 
  -6   3   0        4.64        8.70      4.53 o 
  -5   3   0        1.87        2.03      1.63 o 
  -4   3   0        2.34        1.15      1.47 o 
  -3   3   0      249.15      257.53      4.83 o 
  -2   3   0       42.70       45.49      1.97 o 
  -1   3   0      323.20      308.34      4.59 o 
   0   3   0        1.19        0.41      0.62 o 
   1   3   0     2032.95     1872.97     20.07 o 
   2   3   0        8.00       11.66      1.98 o 
   3   3   0      801.66      864.86      9.89 o 
   4   3   0       47.61       51.57      2.37 o 
   5   3   0      260.90      252.38      6.58 o 
   6   3   0       12.47       23.25      4.07 o 
   7   3   0       22.18       19.88      3.93 o 
  -5   4   0       22.01       25.18      3.06 o 
  -4   4   0      327.15      343.11      7.39 o 
  -3   4   0      592.09      576.24     10.86 o 
  -2   4   0       16.65       20.25      1.64 o 
  -1   4   0        6.23        4.39      1.78 o 
   0   4   0        0.95        2.84      1.33 o 
   1   4   0      276.46      284.75      4.26 o 
   2   4   0      101.17      103.25      4.35 o 
   3   4   0       54.31       65.14      2.31 o 
   4   4   0      747.64      800.78     10.05 o 
   5   4   0        1.54        3.64      1.82 o 
   6   4   0       95.47       96.05      6.35 o 
   7   4   0        0.01        2.33      2.81 o 
  -5   5   0        2.66        3.03      2.02 o 
  -4   5   0        1.34       -1.97      1.40 o 
  -3   5   0        3.65        7.90      2.06 o 
  -2   5   0        9.76       14.28      1.80 o 
  -1   5   0        1.35        1.59      1.09 o 
   0   5   0      188.86      228.99     10.16 o 
   1   5   0        0.12       16.47      3.47 o 
   2   5   0        0.69        1.00      1.74 o 
   3   5   0        8.45       18.76      3.66 o 
   4   5   0       85.49       85.86      6.21 o 
   5   5   0        6.45        9.79      2.33 o 
   6   5   0       40.25       30.11      4.41 o 
   7   5   0       51.65       55.76      5.82 o 
  -4   6   0        0.00       -1.08      1.50 o 
  -3   6   0       47.07       51.59      4.65 o 
  -2   6   0        9.29       14.54      1.89 o 
  -1   6   0        1.98        1.51      1.21 o 
   0   6   0       26.05       32.17      2.05 o 
   1   6   0        2.59        0.16      1.08 o 
   2   6   0       23.79       30.99      2.52 o 
   3   6   0       83.84       68.96      3.58 o 
   4   6   0        7.85        7.34      1.98 o 
   5   6   0        1.79        7.50      2.24 o 
   6   6   0       57.00       59.97      5.48 o 
  -4   7   0        1.31        3.87      3.24 o 
  -3   7   0        0.01        2.49      1.73 o 
  -2   7   0        0.12        8.87      4.51 o 
  -1   7   0       11.91       13.73      1.98 o 
   0   7   0        5.16        6.08      1.56 o 
   1   7   0       21.25       21.05      2.29 o 
   2   7   0       34.05       28.53      4.12 o 
   3   7   0      137.66      119.52      4.73 o 
   4   7   0       13.40       13.84      2.37 o 
   5   7   0       10.95       15.31      2.76 o 
   6   7   0       98.19      104.82      7.08 o 
  -3   8   0        0.13        3.32      3.39 o 
  -2   8   0       70.70       88.19      8.19 o 
  -1   8   0       20.12        7.76      2.11 o 
   0   8   0       83.72       87.02      4.26 o 
   1   8   0        1.93        1.27      3.56 o 
   2   8   0       83.21       95.37      9.99 o 
   3   8   0       35.76       29.18      2.94 o 
   4   8   0        0.37       -0.55      1.92 o 
   5   8   0       16.53       16.52      5.58 o 
   6   8   0       19.89       19.69      3.45 o 
  -1   9   0       63.33       69.52      7.08 o 
   0   9   0        0.69        7.49      2.22 o 
   1   9   0       31.78       34.92      3.37 o 
   2   9   0      197.80      207.62      6.81 o 
   3   9   0        0.34       -1.45      1.70 o 
   4   9   0       32.96       34.99      3.45 o 
   5   9   0       12.59       11.32      3.95 o 
   0  10   0        2.47        7.90      4.27 o 
   1  10   0       13.58        7.08      4.27 o 
   2  10   0       24.67       17.69      3.13 o 
   3  10   0       90.19       81.42      4.96 o 
   4  10   0        6.98        9.60      2.87 o 
  -4 -10   1        8.19        3.16      2.41 o 
  -3 -10   1       12.41       11.13      2.76 o 
  -2 -10   1        0.06        1.02      2.17 o 
  -1 -10   1        7.34        2.86      3.44 o 
   0 -10   1       29.39       23.47      5.53 o 
  -5  -9   1       11.62       10.76      2.96 o 
  -4  -9   1        1.06        0.60      1.91 o 
  -3  -9   1        9.33        8.90      2.41 o 
  -2  -9   1        0.53        6.87      2.21 o 
  -1  -9   1      156.69      170.94      6.11 o 
   0  -9   1      124.57      140.55      9.41 o 
   1  -9   1       40.42       35.93      5.67 o 
  -6  -8   1       36.36       36.42      4.04 o 
  -5  -8   1       30.72       31.20      3.47 o 
  -4  -8   1       33.04       24.22      3.04 o 
  -3  -8   1      135.20      140.88      5.32 o 
  -2  -8   1        0.01        0.54      1.63 o 
  -1  -8   1        3.64        5.46      2.47 o 
   0  -8   1        0.81       -0.64      2.47 o 
   1  -8   1        0.22       -1.19      1.94 o 
   2  -8   1       15.25       19.49      5.58 o 
   3  -8   1        2.34        5.33      3.15 o 
  -6  -7   1       56.31       74.32      6.69 o 
  -5  -7   1       25.05       26.61     10.28 o 
  -4  -7   1       77.99       80.02      4.23 o 
  -3  -7   1       38.39       28.82      2.82 o 
  -2  -7   1       77.28       87.05      3.94 o 
  -1  -7   1        0.08        2.65      1.54 o 
   0  -7   1       44.03       58.11      2.94 o 
   1  -7   1        9.78       11.94      1.87 o 
   2  -7   1      235.91      244.67      6.10 o 
   4  -7   1        6.50       10.66      3.80 o 
  -6  -6   1       87.19       82.23      6.11 o 
  -5  -6   1       28.92       31.71      3.15 o 
  -4  -6   1       55.31       44.24      3.64 o 
  -3  -6   1        0.05        1.28      1.54 o 
  -2  -6   1       55.12       54.59      2.98 o 
  -1  -6   1        0.29        0.68      1.09 o 
   0  -6   1       69.99       80.04      2.92 o 
   1  -6   1      112.47      100.04      3.33 o 
   2  -6   1       26.62       34.21      2.44 o 
   3  -6   1       49.47       57.04      3.96 o 
   4  -6   1        1.04        3.55      3.00 o 
  -7  -5   1       22.53       25.41      4.36 o 
  -6  -5   1       10.16       17.50      3.64 o 
  -5  -5   1       21.62       30.79      4.70 o 
  -4  -5   1      186.15      201.24      5.75 o 
  -3  -5   1      457.63      480.01      6.73 o 
  -2  -5   1      222.34      232.82      6.74 o 
  -1  -5   1        0.38        1.59      1.45 o 
   0  -5   1      375.44      383.22      5.89 o 
   1  -5   1       26.30       38.01      2.09 o 
   2  -5   1      210.51      203.33      4.60 o 
   3  -5   1       24.78       33.94      3.10 o 
   4  -5   1        3.46        0.86      1.71 o 
   5  -5   1       20.66       26.05      3.48 o 
  -7  -4   1       15.75       17.84      3.88 o 
  -6  -4   1        0.88        0.00      2.38 o 
  -5  -4   1       15.27       11.20      2.05 o 
  -4  -4   1        0.11        3.80      1.30 o 
  -3  -4   1       89.99       77.02      3.29 o 
  -2  -4   1       25.30       23.37      3.51 o 
  -1  -4   1      454.88      478.91      6.08 o 
   0  -4   1      694.90      695.57      8.24 o 
   1  -4   1     1658.29     1828.38     20.17 o 
   2  -4   1       92.85      103.61      3.07 o 
   3  -4   1        7.14       12.63      2.14 o 
   4  -4   1       39.79       37.43      4.42 o 
   5  -4   1        0.24       -2.55      1.80 o 
  -7  -3   1        3.75        6.25      3.10 o 
  -6  -3   1       25.30       26.37      5.99 o 
  -5  -3   1        4.25        9.18      2.04 o 
  -4  -3   1      143.27      164.16      3.83 o 
  -3  -3   1      166.52      181.48      3.59 o 
  -2  -3   1       14.37       15.41      2.21 o 
  -1  -3   1       41.23       57.51      2.52 o 
   0  -3   1      361.28      420.65      5.27 o 
   1  -3   1      540.68      524.91      6.54 o 
   2  -3   1       48.05       50.13      3.15 o 
   3  -3   1      262.77      289.15      5.20 o 
   4  -3   1        1.40        1.82      1.53 o 
   5  -3   1        3.29        3.31      1.76 o 
   6  -3   1       12.11       11.55      2.53 o 
  -7  -2   1        8.97        7.04      2.56 o 
  -6  -2   1       16.78       21.11      2.86 o 
  -5  -2   1        5.25        2.64      1.75 o 
  -4  -2   1       45.95       57.07      5.07 o 
  -3  -2   1      114.49      139.03      3.08 o 
  -2  -2   1      511.43      509.55      6.03 o 
  -1  -2   1    10974.73    11098.00    105.52 o 
   0  -2   1     2291.92     2254.20     25.97 o 
   1  -2   1      735.45      741.67      7.95 o 
   2  -2   1        4.94        8.34      5.41 o 
   3  -2   1      225.01      210.00      4.02 o 
   4  -2   1      246.73      253.46      5.75 o 
   5  -2   1      539.93      497.37      9.18 o 
   6  -2   1        2.54       -0.78      2.01 o 
  -7  -1   1        0.00        0.21      2.02 o 
  -6  -1   1       12.54        4.29      4.87 o 
  -5  -1   1      781.56      759.80     18.59 o 
  -4  -1   1       51.24       54.33      3.90 o 
  -3  -1   1      356.80      348.14      5.06 o 
  -2  -1   1     1976.45     1992.22     22.29 o 
  -1  -1   1      211.42      195.32      3.90 o 
   0  -1   1      387.83      400.42      7.47 o 
   1  -1   1     4726.24     4581.95     68.16 o 
   2  -1   1     2409.55     2442.77     22.73 o 
   3  -1   1      133.97      143.35      2.99 o 
   4  -1   1      393.33      420.06      7.34 o 
   5  -1   1      120.79      115.89      4.29 o 
   6  -1   1       15.82       10.75      3.73 o 
  -7   0   1        0.00        0.94      2.13 o 
  -6   0   1        0.00       -0.81      1.83 o 
  -5   0   1      456.10      431.34      9.43 o 
  -4   0   1        2.77        2.24      1.43 o 
  -3   0   1      708.82      758.38      7.74 o 
  -2   0   1      422.21      461.84      4.83 o 
  -1   0   1      898.06     1008.74     10.00 o 
   1   0   1      906.07      921.74     10.88 o 
   2   0   1       90.32       90.24      2.08 o 
   3   0   1       47.42       45.08      1.66 o 
   4   0   1       66.16       68.11      2.90 o 
   5   0   1      158.34      160.30     11.20 o 
   6   0   1        9.56       12.66      7.59 o 
   7   0   1        9.11        9.94      2.83 o 
  -6   1   1       38.51       41.06      3.86 o 
  -5   1   1       39.72       45.71      3.65 o 
  -4   1   1      411.74      436.11      7.50 o 
  -3   1   1        2.43       -0.03      0.63 o 
  -2   1   1     3011.80     3051.69     32.91 o 
  -1   1   1     4488.82     4452.91     47.82 o 
   0   1   1        0.73       -1.02      0.68 o 
   1   1   1     1291.90     1307.27     14.54 o 
   2   1   1      329.23      365.95      4.09 o 
   3   1   1        6.18        6.12      0.86 o 
   4   1   1      328.24      336.71      5.51 o 
   5   1   1       33.38       37.72      3.24 o 
   6   1   1       76.21       84.23      6.38 o 
   7   1   1        3.36        4.58      2.41 o 
  -6   2   1        5.03        7.87      2.57 o 
  -5   2   1      351.42      360.04     12.10 o 
  -4   2   1      471.03      463.11      8.06 o 
  -3   2   1      101.97      109.67      2.52 o 
  -2   2   1      299.98      318.19      8.43 o 
  -1   2   1      726.31      726.77      8.08 o 
   0   2   1    13005.06    12868.69    167.71 o 
   1   2   1    11629.31    11756.80    122.11 o 
   2   2   1      439.58      427.06      5.29 o 
   3   2   1      668.57      684.94      8.22 o 
   4   2   1      261.08      279.26      5.02 o 
   5   2   1      514.50      527.61     10.17 o 
   6   2   1        9.79        8.20      2.34 o 
   7   2   1       47.17       46.77      6.45 o 
  -6   3   1        0.28        0.69      2.12 o 
  -5   3   1        2.71        3.76      1.79 o 
  -4   3   1      130.20      135.48      4.46 o 
  -3   3   1       23.91       20.30      1.98 o 
  -2   3   1       94.37       95.35      2.66 o 
  -1   3   1     1137.83     1070.46     11.34 o 
   0   3   1      864.54      828.31      8.86 o 
   1   3   1        2.48       10.51      5.16 o 
   2   3   1       49.45       62.76      5.52 o 
   3   3   1       33.95       31.12      1.65 o 
   4   3   1      124.52      145.77      3.65 o 
   5   3   1        1.50        2.72      1.77 o 
   6   3   1       30.02       35.48      3.23 o 
   7   3   1        2.50        4.56      2.96 o 
  -5   4   1        4.34        5.47      2.08 o 
  -4   4   1      172.13      184.25      5.40 o 
  -3   4   1       39.70       48.29      7.52 o 
  -2   4   1       24.38       18.96      1.58 o 
  -1   4   1     1712.09     1766.92     17.94 o 
   0   4   1       34.86       25.55      1.51 o 
   1   4   1      294.14      305.43      7.00 o 
   2   4   1      383.28      376.49      5.05 o 
   3   4   1     1400.80     1416.30     16.29 o 
   4   4   1       18.20       11.60      1.53 o 
   5   4   1       59.73       56.27      3.45 o 
   6   4   1       10.39        7.85      3.10 o 
   7   4   1       16.23       16.19      3.78 o 
  -5   5   1        1.33       -1.15      1.75 o 
  -4   5   1       12.28       12.26      2.76 o 
  -3   5   1       19.80       26.57      3.10 o 
  -2   5   1      116.04      130.63      4.57 o 
  -1   5   1       21.69       17.68      1.66 o 
   0   5   1      412.06      430.72      6.35 o 
   1   5   1       83.14       77.87      2.39 o 
   2   5   1       56.91       72.57      2.21 o 
   3   5   1       15.55       11.79      4.70 o 
   4   5   1       15.07       19.28      2.39 o 
   5   5   1        2.39        4.62      1.92 o 
   6   5   1        7.12        8.82      2.91 o 
   7   5   1        5.03        4.99      2.96 o 
  -4   6   1        0.89        2.27      1.92 o 
  -3   6   1       23.68       24.62      2.54 o 
  -2   6   1      194.12      209.38      5.06 o 
  -1   6   1        8.00       15.75      1.78 o 
   0   6   1      844.02      858.37     13.96 o 
   1   6   1       26.34       29.15      1.93 o 
   2   6   1        0.29       -0.04      1.21 o 
   3   6   1       49.96       54.96      4.19 o 
   4   6   1      121.88      108.87      4.73 o 
   5   6   1       31.25       31.63      3.07 o 
   6   6   1        0.03       -3.64      2.42 o 
   7   6   1       16.90       19.20      4.12 o 
  -4   7   1        0.53        1.49      3.06 o 
  -3   7   1        0.82        5.55      1.98 o 
  -2   7   1      356.22      338.20     16.41 o 
  -1   7   1       59.95       75.34      5.45 o 
   0   7   1       38.89       42.87      4.29 o 
   1   7   1       15.05       19.91      2.38 o 
   2   7   1      127.61      120.25      4.56 o 
   3   7   1      203.12      219.90     12.07 o 
   4   7   1       10.67       16.30      2.52 o 
   5   7   1        1.27        0.49      4.07 o 
   6   7   1       99.21      101.67      6.98 o 
  -3   8   1        1.06        7.03      3.25 o 
  -2   8   1       67.30       72.24      5.33 o 
  -1   8   1        7.01        6.02      1.91 o 
   0   8   1       37.06       42.84      3.39 o 
   1   8   1        5.65        3.45      1.80 o 
   2   8   1      202.37      219.94      6.57 o 
   3   8   1       44.07       43.83      4.51 o 
   4   8   1       12.26       15.38      2.60 o 
   5   8   1        8.31        9.01      2.65 o 
   6   8   1        4.17        7.87      2.95 o 
  -1   9   1       39.78       35.78      5.62 o 
   0   9   1       88.94       90.76      8.97 o 
   1   9   1        3.49       -2.36      3.66 o 
   2   9   1        0.00        2.86      3.42 o 
   3   9   1        0.12        3.65      2.23 o 
   4   9   1        0.02        2.81      2.55 o 
   5   9   1        1.91        1.80      2.34 o 
   0  10   1       60.14       74.23      7.81 o 
   1  10   1        0.00       -1.96      1.87 o 
   2  10   1        0.01       -0.27      2.13 o 
   3  10   1        3.47        7.32      2.66 o 
   4  10   1        3.60        2.21      2.49 o 
  -4 -10   2        0.00        2.86      2.38 o 
  -3 -10   2       23.32       28.20      3.44 o 
  -2 -10   2        5.61        4.95      4.12 o 
  -1 -10   2        4.90        8.34      4.32 o 
   0 -10   2       14.15       21.53      5.38 o 
  -5  -9   2        0.15       -0.53      2.16 o 
  -4  -9   2       12.64       11.47      2.70 o 
  -3  -9   2       62.11       74.16      4.39 o 
  -2  -9   2      161.66      155.23      7.18 o 
  -1  -9   2        1.37        6.49      3.32 o 
   0  -9   2       19.64       15.56      4.70 o 
   1  -9   2       66.12       62.11      6.88 o 
  -6  -8   2       14.49       14.64      4.36 o 
  -5  -8   2        0.34       -1.17      2.08 o 
  -4  -8   2       15.65        9.19      2.39 o 
  -3  -8   2        0.54       -0.50      3.13 o 
  -2  -8   2       19.03       14.28      2.34 o 
  -1  -8   2      195.60      223.16      6.50 o 
   0  -8   2       34.92       37.85      3.09 o 
   1  -8   2       30.45       33.74      5.09 o 
   2  -8   2       57.50       68.70      7.85 o 
  -6  -7   2       84.57       87.03      6.74 o 
  -5  -7   2       43.31       44.71      3.66 o 
  -4  -7   2       41.70       42.93      3.30 o 
  -3  -7   2      133.49      138.39      7.42 o 
  -2  -7   2        0.32        2.21      2.67 o 
  -1  -7   2       83.75       91.74      3.95 o 
   0  -7   2       39.29       45.91      2.86 o 
   1  -7   2       24.05       17.93      2.05 o 
   2  -7   2       61.93       53.79      4.26 o 
   3  -7   2        0.35        1.21      4.51 o 
   4  -7   2       50.59       44.25      5.10 o 
  -6  -6   2        4.33       -2.67      2.67 o 
  -5  -6   2       25.71       36.34      3.81 o 
  -4  -6   2        7.09       18.94      2.67 o 
  -3  -6   2      241.83      257.35      7.90 o 
  -2  -6   2       24.50       28.10      2.41 o 
  -1  -6   2      119.08      131.46      3.48 o 
   0  -6   2      130.10      124.66      3.52 o 
   1  -6   2       33.67       40.21      2.33 o 
   2  -6   2       12.71       13.99      1.90 o 
   3  -6   2       57.46       50.12      3.71 o 
   4  -6   2       12.35       20.93      3.84 o 
  -7  -5   2        9.58        5.43      3.25 o 
  -6  -5   2        2.45        7.81      3.35 o 
  -5  -5   2       59.59       54.52      3.68 o 
  -4  -5   2       65.37       79.88      6.08 o 
  -3  -5   2      167.22      141.86      6.26 o 
  -2  -5   2      614.09      569.33      7.39 o 
  -1  -5   2      171.23      157.98      3.40 o 
   0  -5   2       80.36       83.92      3.54 o 
   1  -5   2      457.91      453.49      7.30 o 
   2  -5   2        0.13       -1.07      1.44 o 
   3  -5   2      139.52      120.57      8.90 o 
   4  -5   2        0.05       -0.03      1.56 o 
   5  -5   2       24.93       33.26      7.27 o 
  -7  -4   2       77.83       77.33      6.30 o 
  -6  -4   2        0.04       -2.76      2.33 o 
  -5  -4   2       43.85       56.33      3.49 o 
  -4  -4   2       19.69       32.90      2.68 o 
  -3  -4   2       41.83       40.35      2.00 o 
  -2  -4   2      302.59      265.97      4.22 o 
   0  -4   2      116.97      115.36      2.80 o 
   1  -4   2     1922.31     2039.85     20.22 o 
   2  -4   2        1.55        6.02      1.23 o 
   3  -4   2      421.87      409.43     22.45 o 
   4  -4   2      319.90      302.92     10.04 o 
   5  -4   2        3.95        2.12      1.79 o 
  -7  -3   2       35.98       34.13      4.85 o 
  -6  -3   2      292.02      275.01      7.61 o 
  -5  -3   2      172.81      169.09      5.41 o 
  -4  -3   2       61.63       64.02      2.53 o 
  -3  -3   2       52.33       60.60      2.80 o 
  -2  -3   2       32.23       26.36      1.34 o 
  -1  -3   2     1604.48     1624.50     16.69 o 
   0  -3   2      210.59      191.55      3.15 o 
   1  -3   2       21.10       31.07      1.51 o 
   2  -3   2      206.87      197.85      3.93 o 
   3  -3   2      588.07      603.99      8.32 o 
   4  -3   2        4.88        6.55      1.81 o 
   5  -3   2        0.01        0.60      1.81 o 
   6  -3   2       16.27       22.29      2.86 o 
  -7  -2   2       10.19       11.56      2.83 o 
  -6  -2   2       17.04       12.62      2.76 o 
  -5  -2   2       41.88       42.94      3.21 o 
  -4  -2   2     1123.76     1233.95     13.67 o 
  -3  -2   2      326.31      367.86      7.54 o 
  -2  -2   2     2483.12     2620.21     24.06 o 
  -1  -2   2    20673.03    20580.15    178.19 o 
   0  -2   2       19.06       13.19      1.70 o 
   1  -2   2     1042.77     1006.59     26.47 o 
   2  -2   2     2651.35     2596.97     38.82 o 
   3  -2   2      153.92      167.96      3.92 o 
   4  -2   2       58.52       59.17      3.10 o 
   5  -2   2       25.29       32.68      4.14 o 
   6  -2   2       19.51       19.27      2.69 o 
  -7  -1   2       29.04       27.26      3.50 o 
  -6  -1   2       23.83       24.10      3.04 o 
  -5  -1   2       24.90       25.89      2.77 o 
  -4  -1   2       15.54       12.88      1.86 o 
  -3  -1   2     1945.24     1912.11     31.73 o 
  -2  -1   2        1.63        1.64      0.88 o 
  -1  -1   2     1094.81     1040.26      9.87 o 
   0  -1   2      955.44      849.81     10.25 o 
   1  -1   2      221.39      208.94      3.32 o 
   2  -1   2      424.79      435.33      5.53 o 
   3  -1   2      317.07      377.00      5.52 o 
   4  -1   2        6.98       10.35      1.74 o 
   5  -1   2        3.06        2.17      1.58 o 
   6  -1   2        1.78        2.23      2.88 o 
  -7   0   2        7.17        0.13      2.31 o 
  -6   0   2      148.88      135.11      5.67 o 
  -5   0   2       28.06       24.92      2.84 o 
  -4   0   2      248.67      257.01      6.46 o 
  -3   0   2     3356.27     3602.61     33.07 o 
  -2   0   2      301.39      353.93      7.76 o 
  -1   0   2      255.13      205.02      3.41 o 
   1   0   2     9579.78     9317.09     81.24 o 
   2   0   2     1652.52     1585.85     15.30 o 
   3   0   2       26.53       23.38      1.78 o 
   4   0   2       23.51       20.55      1.91 o 
   5   0   2      472.82      460.03     12.27 o 
   6   0   2      154.24      142.83      5.78 o 
   7   0   2        3.68        6.47      2.73 o 
  -6   1   2       27.05       28.11      3.38 o 
  -5   1   2       23.03       17.08      2.61 o 
  -4   1   2        5.90        5.36      2.96 o 
  -3   1   2       47.63       40.88      2.19 o 
  -2   1   2      198.90      215.83      5.07 o 
  -1   1   2       20.76       19.98      1.09 o 
   0   1   2       80.46       96.38      2.42 o 
   1   1   2      323.25      412.29      5.43 o 
   2   1   2      145.69      147.55      2.34 o 
   3   1   2        6.58        3.50      0.81 o 
   4   1   2      623.47      619.98      7.31 o 
   5   1   2       13.46       17.79      2.52 o 
   6   1   2      271.61      239.36      7.29 o 
   7   1   2       26.85       31.16      3.51 o 
  -6   2   2        0.10       -0.84      1.99 o 
  -5   2   2       20.92       22.92      2.99 o 
  -4   2   2      313.07      284.62      6.15 o 
  -3   2   2      235.73      252.08      3.88 o 
  -2   2   2        3.56        0.91      1.04 o 
  -1   2   2      519.06      553.07      6.34 o 
   0   2   2    11027.85    10863.37    140.35 o 
   1   2   2     1264.39     1304.76     32.80 o 
   2   2   2       33.96       35.66      1.44 o 
   3   2   2      501.85      568.78     12.00 o 
   4   2   2      272.86      317.57      5.45 o 
   5   2   2       15.99       20.11      2.48 o 
   6   2   2        5.28        5.08      2.01 o 
   7   2   2       29.20       32.58      3.61 o 
  -6   3   2        6.34        7.32      2.63 o 
  -5   3   2        0.65       -0.07      4.27 o 
  -4   3   2       14.00       11.55      2.31 o 
  -3   3   2        1.69        4.07      1.38 o 
  -2   3   2      150.61      166.92      3.89 o 
  -1   3   2      624.35      660.01     11.61 o 
   0   3   2      374.44      297.55      4.18 o 
   1   3   2     1166.08     1088.29     24.41 o 
   2   3   2      589.63      577.98      6.65 o 
   3   3   2      116.34      118.03      2.86 o 
   4   3   2      514.12      556.52      7.78 o 
   5   3   2      137.40      128.74      7.20 o 
   6   3   2      138.85      132.17      6.98 o 
   7   3   2       33.54       37.19      4.75 o 
  -5   4   2        5.66        2.73      2.05 o 
  -4   4   2      409.59      420.30      8.27 o 
  -3   4   2      186.26      196.67      5.01 o 
  -2   4   2      136.04      141.49      3.53 o 
  -1   4   2       71.29       64.14      5.45 o 
   0   4   2      140.73      149.86      3.17 o 
   1   4   2     1088.69     1012.40     22.75 o 
   2   4   2      334.91      340.65      6.44 o 
   3   4   2       79.92       88.68      2.59 o 
   4   4   2        0.38        0.87      1.33 o 
   5   4   2       79.60       79.66      3.89 o 
   6   4   2       81.23       77.91      5.62 o 
   7   4   2        8.14        6.98      3.25 o 
  -5   5   2       19.41       16.91      2.67 o 
  -4   5   2        0.69        1.96      2.09 o 
  -3   5   2      324.83      307.43      6.60 o 
  -2   5   2      457.65      481.14      7.53 o 
  -1   5   2      527.89      529.79     12.40 o 
   0   5   2      274.28      256.67      4.63 o 
   1   5   2      673.71      676.28      8.29 o 
   2   5   2      241.59      224.82      5.38 o 
   3   5   2      155.99      118.85     15.27 o 
   4   5   2       31.62       30.23      2.65 o 
   5   5   2        1.23        1.43      1.50 o 
   6   5   2      123.48      109.38      6.74 o 
   7   5   2        9.12       10.62      3.54 o 
  -4   6   2        3.05        2.45      3.00 o 
  -3   6   2       13.83       16.70      2.35 o 
  -2   6   2        2.75        3.39      4.97 o 
  -1   6   2      128.86      132.00      8.23 o 
   0   6   2       98.87      104.38      8.78 o 
   1   6   2      301.29      285.95      8.31 o 
   2   6   2        7.58       12.73      2.16 o 
   3   6   2       35.83       38.17      2.87 o 
   4   6   2       45.17       60.58      3.57 o 
   5   6   2      126.88      129.67      6.40 o 
   6   6   2       31.58       27.10      4.36 o 
  -4   7   2        6.92        1.56      2.02 o 
  -3   7   2      244.54      249.13     10.34 o 
  -2   7   2      140.49      158.25      4.77 o 
  -1   7   2      289.93      285.64      6.04 o 
   0   7   2        3.32        6.05      1.68 o 
   1   7   2        0.81        1.61      1.41 o 
   2   7   2        2.64        5.24      2.52 o 
   3   7   2       88.24      115.10      4.74 o 
   4   7   2      270.04      272.64     12.92 o 
   5   7   2       29.30       39.55      3.62 o 
   6   7   2      194.59      193.48      7.07 o 
  -3   8   2       14.16       23.56      4.02 o 
  -2   8   2        2.20       -0.54      1.69 o 
  -1   8   2       94.18       90.83      4.41 o 
   0   8   2        0.98        1.74      2.76 o 
   1   8   2       21.70       18.48      3.39 o 
   2   8   2       12.50       21.44      2.65 o 
   3   8   2       80.38       76.19      5.09 o 
   4   8   2       26.70       29.80      3.20 o 
   5   8   2        4.39        0.51      2.19 o 
   6   8   2        3.62        6.14      4.90 o 
  -1   9   2        7.23       11.06      2.39 o 
   0   9   2        2.17        7.63      3.66 o 
   1   9   2        1.67       -2.11      2.40 o 
   2   9   2       53.42       49.87      3.89 o 
   3   9   2        7.63        5.93      2.33 o 
   4   9   2        1.54        5.39      2.25 o 
   5   9   2        5.08        4.28      2.50 o 
   0  10   2       57.64       65.55      7.51 o 
   1  10   2       20.84       27.00      3.43 o 
   2  10   2        0.15       -1.27      2.05 o 
   3  10   2        3.67        2.07      2.37 o 
   4  10   2       24.72       18.18      3.98 o 
  -4 -10   3       82.57       79.32      4.91 o 
  -3 -10   3        2.02        0.97      3.88 o 
  -2 -10   3       33.67       48.10      6.74 o 
  -1 -10   3        0.01       -4.44      2.96 o 
   0 -10   3       12.24       17.21      5.09 o 
  -5  -9   3        0.00       -0.17      2.25 o 
  -4  -9   3        0.71       -1.21      1.91 o 
  -3  -9   3        0.02        1.28      1.92 o 
  -2  -9   3       13.80       20.18      2.80 o 
  -1  -9   3      149.51      151.03      9.94 o 
   0  -9   3        6.12       11.25      4.12 o 
   1  -9   3       13.69       22.11      4.99 o 
  -6  -8   3        0.00       -0.53      3.20 o 
  -5  -8   3        7.69        7.49      2.64 o 
  -4  -8   3       25.47       28.45      4.12 o 
  -3  -8   3       29.64       26.10      2.86 o 
  -2  -8   3        0.12       -2.36      1.58 o 
  -1  -8   3        6.14        8.42      2.08 o 
   0  -8   3       13.91       18.11      3.27 o 
   1  -8   3        7.15        2.48      2.42 o 
   2  -8   3        8.37        1.45      4.41 o 
   3  -8   3        1.29        5.33      5.33 o 
  -6  -7   3       15.24       14.11      4.12 o 
  -5  -7   3       10.09       12.39      2.79 o 
  -4  -7   3       20.21       15.56      3.37 o 
  -3  -7   3        0.00        3.16      1.68 o 
  -2  -7   3      128.43      120.03      4.52 o 
  -1  -7   3      182.37      196.19      5.59 o 
   0  -7   3       30.56       32.06      2.39 o 
   1  -7   3        3.59        7.87      2.75 o 
   2  -7   3       16.26       26.99      3.46 o 
   3  -7   3       42.74       33.55      6.55 o 
   4  -7   3        2.38        8.61      3.40 o 
  -6  -6   3        0.03       -1.55      2.42 o 
  -5  -6   3       25.86       27.58      3.04 o 
  -4  -6   3       33.08       45.02      3.21 o 
  -3  -6   3        7.50        9.34      2.01 o 
  -2  -6   3        0.79        1.15      1.53 o 
  -1  -6   3       66.69       77.94      2.83 o 
   0  -6   3       20.33       25.44      1.98 o 
   1  -6   3       35.51       30.06      2.14 o 
   2  -6   3       60.14       50.83      5.02 o 
   3  -6   3       86.24       88.77      8.15 o 
  -7  -5   3       16.38        8.34      3.64 o 
  -6  -5   3       35.50       21.96      4.02 o 
  -5  -5   3      122.77      122.44      4.92 o 
  -4  -5   3       81.80       81.58      3.70 o 
  -3  -5   3      209.61      207.70      7.69 o 
  -2  -5   3      667.90      720.11     12.44 o 
  -1  -5   3       32.81       31.35      1.78 o 
   0  -5   3       72.66       89.62      3.23 o 
   1  -5   3      343.06      350.92      5.86 o 
   2  -5   3      101.74      106.34      3.40 o 
   3  -5   3       24.62       21.75      4.15 o 
   4  -5   3        1.39        0.31      2.35 o 
   5  -5   3        3.79        2.32      4.34 o 
  -7  -4   3        0.70        2.76      2.81 o 
  -6  -4   3        1.93       -2.84      1.89 o 
  -5  -4   3       42.62       49.85      5.19 o 
  -4  -4   3      350.49      360.87      6.07 o 
  -3  -4   3      545.94      583.71      7.64 o 
  -2  -4   3       14.20       10.80      1.57 o 
  -1  -4   3      312.77      332.63     12.26 o 
   0  -4   3      346.82      323.33      4.85 o 
   1  -4   3     1688.00     1678.50     17.15 o 
   2  -4   3       15.53       31.38      3.07 o 
   3  -4   3      205.11      213.82      4.78 o 
   4  -4   3        6.77       16.59      2.50 o 
   5  -4   3        3.57        2.84      1.78 o 
  -7  -3   3        7.10        1.55      2.33 o 
  -6  -3   3      324.19      329.87     11.03 o 
  -5  -3   3       13.08       18.63      2.50 o 
  -4  -3   3        6.70        5.92      1.46 o 
  -3  -3   3      203.75      206.66      3.92 o 
  -2  -3   3        7.44        6.01      1.09 o 
  -1  -3   3       16.54       28.40      1.42 o 
   0  -3   3      497.69      535.56      6.28 o 
   1  -3   3       28.24       34.63      1.56 o 
   2  -3   3      631.38      659.57      8.31 o 
   3  -3   3        1.47        3.38      1.42 o 
   4  -3   3      250.52      247.73      6.94 o 
   5  -3   3       24.27       22.89      2.63 o 
   6  -3   3        1.61        5.62      2.23 o 
  -7  -2   3        6.81        8.36      2.67 o 
  -6  -2   3      233.85      219.98      6.88 o 
  -5  -2   3      134.44      129.15     11.25 o 
  -4  -2   3        0.72        2.62      1.30 o 
  -3  -2   3      518.71      554.99      7.10 o 
  -2  -2   3     2798.38     2764.30     25.33 o 
  -1  -2   3     8587.53     8123.46     70.36 o 
   0  -2   3    16054.35    15156.76    131.33 o 
   1  -2   3       94.04       63.36      2.60 o 
   2  -2   3      585.36      641.07      7.73 o 
   3  -2   3      616.23      677.19      8.62 o 
   4  -2   3      280.67      270.12      7.07 o 
   5  -2   3      389.83      393.65      8.08 o 
   6  -2   3       79.31       80.10      4.24 o 
  -7  -1   3        0.00       -1.10      3.52 o 
  -6  -1   3      228.28      202.32      8.00 o 
  -5  -1   3       17.63       19.51      2.56 o 
  -4  -1   3        7.11       12.82      1.86 o 
  -3  -1   3     1195.60     1320.36     17.65 o 
  -2  -1   3      413.41      438.37      5.33 o 
  -1  -1   3      713.38      655.06      6.63 o 
   0  -1   3      141.31      134.26      2.47 o 
   1  -1   3     1472.71     1421.09     16.54 o 
   2  -1   3      575.41      579.80      6.84 o 
   3  -1   3      136.38      137.87      3.14 o 
   4  -1   3      118.49      126.94      4.00 o 
   5  -1   3       38.42       54.15      7.63 o 
   6  -1   3        3.60        6.40      2.07 o 
  -7   0   3       10.11       10.94      3.81 o 
  -6   0   3        5.96        4.08      2.21 o 
  -5   0   3       90.15       80.87      5.77 o 
  -4   0   3        1.28        1.23      1.39 o 
  -3   0   3     1942.83     2157.56     20.75 o 
  -2   0   3     6779.55     6538.57     70.06 o 
  -1   0   3    10895.87    10555.10    112.12 o 
   1   0   3    18319.18    18124.24    157.36 o 
   2   0   3     4104.35     4417.15     39.35 o 
   3   0   3       72.08       68.58      2.46 o 
   4   0   3      331.81      306.14      4.80 o 
   5   0   3      273.19      285.83      6.35 o 
   6   0   3       49.13       45.15      3.89 o 
   7   0   3        0.18       -2.38      3.85 o 
  -6   1   3        0.54        3.00      2.03 o 
  -5   1   3        3.95        6.08      2.50 o 
  -4   1   3       77.98       77.39      3.84 o 
  -3   1   3      107.23      109.87      3.89 o 
  -2   1   3     1782.00     1888.92     18.55 o 
  -1   1   3     1967.23     1969.00     18.21 o 
   0   1   3      203.09      183.85      4.51 o 
   1   1   3     1341.06     1366.88     15.25 o 
   2   1   3     2602.24     2641.98     24.24 o 
   3   1   3      156.49      197.16      3.27 o 
   4   1   3      284.67      325.55      4.90 o 
   5   1   3      258.64      257.45      9.38 o 
   6   1   3      134.10      122.30      6.50 o 
   7   1   3       14.77       11.33      3.01 o 
  -6   2   3        0.93        1.61      2.03 o 
  -5   2   3      294.93      266.13      7.87 o 
  -4   2   3      294.85      303.51      6.39 o 
  -3   2   3      777.94      782.11     10.48 o 
  -2   2   3       53.24       55.94      1.67 o 
  -1   2   3     2494.61     2508.60     20.04 o 
   0   2   3        2.14       -0.83      0.55 o 
   1   2   3    15666.62    16333.36    168.71 o 
   2   2   3     1674.72     1605.54     23.41 o 
   3   2   3       73.88       91.25      2.57 o 
   4   2   3      358.61      364.41      5.94 o 
   5   2   3        6.24        7.20      2.05 o 
   6   2   3       23.00       21.06      2.79 o 
   7   2   3       27.90       24.75      4.10 o 
  -6   3   3       17.17       15.64      3.15 o 
  -5   3   3        3.15        3.55      2.62 o 
  -4   3   3      100.01      111.39      4.14 o 
  -3   3   3       27.97       27.69      2.21 o 
  -2   3   3      112.18      107.37      2.48 o 
  -1   3   3      342.33      331.11      4.83 o 
   0   3   3        5.22        2.31      0.71 o 
   1   3   3        1.52        1.91      2.21 o 
   2   3   3        0.15        1.11      0.97 o 
   3   3   3        4.61        2.33      0.91 o 
   4   3   3       88.46      100.01      3.09 o 
   5   3   3       44.73       56.37      4.72 o 
   6   3   3       62.17       50.96      4.85 o 
   7   3   3       12.68        9.99      3.44 o 
  -5   4   3       11.46       10.56      4.02 o 
  -4   4   3       33.10       29.83      3.44 o 
  -3   4   3        0.19        2.41      1.84 o 
  -2   4   3       46.51       39.80      1.88 o 
  -1   4   3       92.59      120.07      3.03 o 
   0   4   3     2637.12     2514.31     30.22 o 
   1   4   3       71.31       67.21      3.97 o 
   2   4   3      190.60      207.27      5.82 o 
   3   4   3      293.82      331.30      5.93 o 
   4   4   3       14.39        9.27      1.41 o 
   5   4   3        9.45        5.84      2.06 o 
   6   4   3      125.13      124.99      6.88 o 
   7   4   3       50.02       48.43      5.33 o 
  -5   5   3       14.15       22.47      4.90 o 
  -4   5   3      174.96      172.99      7.42 o 
  -3   5   3       25.97       35.17      2.74 o 
  -2   5   3      218.98      230.99      4.37 o 
  -1   5   3      314.84      346.85      6.46 o 
   0   5   3        8.35        6.48      1.18 o 
   1   5   3        3.67        1.31      1.28 o 
   2   5   3        4.70        5.34      1.36 o 
   3   5   3      254.78      270.68      6.35 o 
   4   5   3        8.25        5.32      1.74 o 
   5   5   3        0.15        1.10      1.70 o 
   6   5   3       75.81       78.15      5.87 o 
   7   5   3       32.92       31.61      4.61 o 
  -4   6   3        0.00       -1.48      1.52 o 
  -3   6   3      249.20      269.26      6.49 o 
  -2   6   3       25.01       20.35      2.34 o 
  -1   6   3      110.75      106.55      3.47 o 
   0   6   3       84.85       91.87      3.75 o 
   1   6   3       99.48      112.13     10.38 o 
   2   6   3        3.84        2.88      1.67 o 
   3   6   3        1.06        2.12      1.63 o 
   4   6   3       34.24       29.72      2.84 o 
   5   6   3      130.55      131.31      5.31 o 
   6   6   3        0.79        2.18      2.86 o 
   7   6   3        2.25        6.50      3.10 o 
  -4   7   3        0.55        1.87      1.90 o 
  -3   7   3        8.89       17.07      2.50 o 
  -2   7   3      120.35      118.59      4.24 o 
  -1   7   3       32.82       34.73      2.89 o 
   0   7   3       18.07       23.41      2.43 o 
   1   7   3      243.75      252.10     10.76 o 
   2   7   3        7.41        7.30      1.83 o 
   3   7   3       44.96       42.54      5.89 o 
   4   7   3       21.42       31.73      3.03 o 
   5   7   3       45.56       50.69      3.85 o 
   6   7   3        0.29        3.64      2.67 o 
  -3   8   3       30.89       36.52      3.24 o 
  -2   8   3        6.10        4.02      2.57 o 
  -1   8   3       48.59       56.35      3.69 o 
   0   8   3        2.96        7.49      1.99 o 
   1   8   3      123.25      113.01      4.80 o 
   2   8   3        2.89        8.78      2.23 o 
   3   8   3        1.16        3.05      2.35 o 
   4   8   3        3.02        6.09      2.25 o 
   5   8   3       26.70       26.56      3.29 o 
   6   8   3        5.08        4.50      2.73 o 
  -1   9   3      132.44      151.23      5.92 o 
   0   9   3       94.20       95.93      4.82 o 
   1   9   3        2.98        3.82      2.08 o 
   2   9   3       69.64       70.54      4.22 o 
   3   9   3        4.81        9.11      2.69 o 
   4   9   3       37.13       42.49      3.84 o 
   5   9   3        6.65        6.46      2.49 o 
   0  10   3        0.33        7.53      2.59 o 
   1  10   3        0.47        2.03      2.20 o 
   2  10   3       10.35       14.21      2.98 o 
   3  10   3        7.18        9.00      2.74 o 
   4  10   3       16.59       23.33      3.40 o 
  -4 -10   4        6.11        4.67      2.62 o 
  -3 -10   4        0.06       -1.45      3.39 o 
  -2 -10   4       41.81       51.49      7.18 o 
  -1 -10   4       19.01       19.10      5.14 o 
   0 -10   4        3.89        1.50      3.88 o 
  -5  -9   4        0.21        0.68      3.37 o 
  -4  -9   4        2.41        1.71      2.13 o 
  -3  -9   4       46.67       44.52     15.10 o 
  -2  -9   4      247.71      254.88     12.70 o 
  -1  -9   4       59.86       62.01      6.98 o 
   0  -9   4       43.00       40.92      5.91 o 
   1  -9   4        2.10       -0.97      3.20 o 
  -6  -8   4        1.42       -1.21      3.10 o 
  -5  -8   4        0.27        0.63      2.12 o 
  -4  -8   4       47.39       41.90      3.42 o 
  -3  -8   4        5.47        5.54      1.99 o 
  -2  -8   4        9.72       17.30      2.62 o 
  -1  -8   4        7.21        7.67      2.01 o 
   0  -8   4       10.93       18.67      4.36 o 
   1  -8   4       65.25       70.63      4.91 o 
   2  -8   4        0.76        3.01      4.56 o 
   3  -8   4       12.31       11.10      5.87 o 
  -6  -7   4      126.79      142.20      8.15 o 
  -5  -7   4       35.86       29.26      5.04 o 
  -4  -7   4       10.76       14.20      3.20 o 
  -3  -7   4       12.74        7.78      2.03 o 
  -2  -7   4        0.16       -0.25      1.52 o 
  -1  -7   4       59.24       64.83      3.95 o 
   0  -7   4       63.97       64.09      2.98 o 
   1  -7   4      194.08      184.31      6.72 o 
   2  -7   4      190.54      200.12     10.64 o 
   3  -7   4       75.26       76.17      8.53 o 
  -6  -6   4       60.40       47.61      5.14 o 
  -5  -6   4        0.28       -0.10      1.89 o 
  -4  -6   4       69.49       81.75      5.38 o 
  -3  -6   4       18.57       14.08      2.16 o 
  -2  -6   4      140.55      146.87      3.66 o 
  -1  -6   4       38.92       34.57      2.38 o 
   0  -6   4       43.70       43.08      2.33 o 
   1  -6   4       54.22       54.47      3.09 o 
   2  -6   4       65.24       67.26      3.08 o 
   3  -6   4       48.39       55.27      7.13 o 
   4  -6   4        3.63        3.01      4.65 o 
  -7  -5   4        2.18        4.90      3.05 o 
  -6  -5   4      100.91      107.44      6.84 o 
  -5  -5   4      135.67      152.27      5.42 o 
  -4  -5   4       33.34       42.22      3.61 o 
  -3  -5   4       44.26       62.87      3.15 o 
  -2  -5   4        2.68        6.69      1.23 o 
  -1  -5   4       82.05       82.47      3.59 o 
   0  -5   4        0.30        0.41      1.46 o 
   1  -5   4      227.07      190.95      5.90 o 
   2  -5   4       89.31       83.83      3.06 o 
   3  -5   4      223.80      198.35      6.10 o 
   4  -5   4       26.07       29.19      6.35 o 
   5  -5   4        3.37        2.79      3.16 o 
  -7  -4   4       53.03       38.74      5.04 o 
  -6  -4   4      128.91      138.81      7.51 o 
  -5  -4   4      202.88      213.99      6.11 o 
  -4  -4   4        7.12       12.23      1.62 o 
  -3  -4   4       37.28       56.84      2.41 o 
  -2  -4   4      113.30       88.71      2.49 o 
  -1  -4   4     3305.53     3241.37     29.86 o 
   0  -4   4      327.42      371.26      5.34 o 
   1  -4   4      286.55      334.10      5.25 o 
   2  -4   4      728.25      789.23      9.97 o 
   3  -4   4       94.36       89.08      3.20 o 
   4  -4   4      219.83      220.55      6.82 o 
   5  -4   4        9.13        8.17      3.14 o 
  -7  -3   4        1.83       -0.58      2.08 o 
  -6  -3   4      193.46      202.43      8.87 o 
  -5  -3   4       32.30       46.44      3.30 o 
  -4  -3   4       21.68       23.40      1.78 o 
  -3  -3   4       73.10       83.25      2.53 o 
  -2  -3   4      729.76      737.58      8.39 o 
  -1  -3   4      817.33      674.47      7.49 o 
   0  -3   4     1147.13     1072.08     10.91 o 
   1  -3   4      737.51      717.80      8.25 o 
   2  -3   4     2149.68     2171.87     25.64 o 
   3  -3   4       99.66      113.58      3.30 o 
   4  -3   4       50.98       53.69      3.61 o 
   5  -3   4       19.32       12.79      2.19 o 
   6  -3   4        0.31        1.96      3.14 o 
  -7  -2   4        0.89        0.01      1.88 o 
  -6  -2   4       98.94      103.69      4.87 o 
  -5  -2   4       42.27       44.96      3.37 o 
  -4  -2   4       34.14       41.24      2.14 o 
  -3  -2   4      189.04      169.31      3.45 o 
  -2  -2   4     1761.35     1824.83     17.42 o 
  -1  -2   4     5616.44     5793.75     50.51 o 
   0  -2   4     3476.03     3391.67     30.13 o 
   1  -2   4     1070.79      971.61      9.97 o 
   2  -2   4      880.01     1014.84     11.03 o 
   3  -2   4      107.49       94.57      3.79 o 
   4  -2   4      562.07      520.85     10.29 o 
   5  -2   4       23.28       32.85      4.48 o 
   6  -2   4        1.90        4.86      3.02 o 
  -7  -1   4        0.03        0.28      2.13 o 
  -6  -1   4       43.02       40.85      3.68 o 
  -5  -1   4        2.20        1.73      2.01 o 
  -4  -1   4       33.39       32.81      4.29 o 
  -3  -1   4        5.29        1.10      1.10 o 
  -2  -1   4      115.05      153.30      2.72 o 
  -1  -1   4     5282.09     5270.64     45.88 o 
   0  -1   4     3519.81     3197.90     35.71 o 
   1  -1   4      729.35      641.02      6.77 o 
   2  -1   4        5.87        3.85      0.74 o 
   3  -1   4       94.56      100.16      3.05 o 
   4  -1   4       52.18       59.47      3.47 o 
   5  -1   4      793.14      725.58     15.27 o 
   6  -1   4       64.58       52.80      3.48 o 
  -7   0   4        0.65       -1.90      2.17 o 
  -6   0   4       15.90       18.74      2.84 o 
  -5   0   4        7.06        6.85      1.96 o 
  -4   0   4      113.74      120.33      4.38 o 
  -3   0   4        1.10        2.42      1.38 o 
  -2   0   4     1452.85     1467.76     17.86 o 
  -1   0   4     3761.93     3663.10     49.21 o 
   0   0   4      532.93      571.86      9.99 o 
   1   0   4      690.64      725.99      9.05 o 
   2   0   4      501.21      547.76      6.49 o 
   3   0   4      607.61      608.06      7.70 o 
   4   0   4      182.43      196.28      4.88 o 
   5   0   4      143.84      151.33      4.66 o 
   6   0   4      179.30      180.99      7.71 o 
   7   0   4        0.26       -0.02      2.38 o 
  -6   1   4        2.38        4.86      2.74 o 
  -5   1   4        4.57        4.89      2.00 o 
  -4   1   4      168.93      139.27      4.92 o 
  -3   1   4     2248.80     2354.59     28.72 o 
  -2   1   4       19.67       40.56      2.64 o 
  -1   1   4      195.88      178.55      3.48 o 
   0   1   4       44.80       60.71      1.62 o 
   1   1   4        1.38       -0.88      0.59 o 
   2   1   4       29.95       37.32      1.47 o 
   3   1   4      224.37      206.95      4.40 o 
   4   1   4       74.23       94.40      2.79 o 
   5   1   4      494.23      488.05      8.28 o 
   6   1   4       13.34       16.52      2.71 o 
   7   1   4        1.95       -1.34      2.12 o 
  -6   2   4        2.69        3.25      2.79 o 
  -5   2   4        1.75        1.41      2.08 o 
  -4   2   4      384.18      377.80      8.67 o 
  -3   2   4      221.79      218.75      4.79 o 
  -2   2   4       13.80       11.08      0.92 o 
  -1   2   4     1328.21     1337.28     11.41 o 
   0   2   4     5279.97     5259.39     46.02 o 
   1   2   4     4377.00     4497.93    185.04 o 
   2   2   4       31.14       31.11      1.21 o 
   3   2   4      152.98      161.27      2.98 o 
   4   2   4      516.60      530.04      6.59 o 
   5   2   4        0.15       -0.07      2.62 o 
   6   2   4       15.15       17.75      2.78 o 
   7   2   4        0.15       -2.08      1.99 o 
  -6   3   4       12.17       13.07      4.22 o 
  -5   3   4       22.71       21.03      3.08 o 
  -4   3   4       92.61       86.79      4.53 o 
  -3   3   4      559.90      607.30      9.08 o 
  -2   3   4       58.26       57.91      1.92 o 
  -1   3   4        3.39        0.78      1.04 o 
   0   3   4      124.25      106.47      1.94 o 
   1   3   4      321.98      278.68     10.84 o 
   2   3   4        8.83        7.27      1.70 o 
   3   3   4       23.10       26.92      1.62 o 
   4   3   4      121.91      130.01      3.44 o 
   5   3   4       24.25       29.06      2.25 o 
   6   3   4        1.21        0.34      2.08 o 
   7   3   4       35.54       30.74      4.70 o 
  -5   4   4       35.87       45.45      4.14 o 
  -4   4   4      580.17      533.77      9.47 o 
  -3   4   4      608.44      583.00      9.19 o 
  -2   4   4        0.40       -0.67      0.84 o 
  -1   4   4       48.98       51.24      2.34 o 
   0   4   4       88.95      100.65      5.04 o 
   1   4   4      604.81      618.93      9.32 o 
   2   4   4      262.87      260.35      5.50 o 
   3   4   4       83.65       81.19      5.52 o 
   4   4   4      104.73      117.53      4.20 o 
   5   4   4        4.69        2.28      1.67 o 
   6   4   4       24.22       20.80      3.68 o 
   7   4   4       53.17       64.39      5.87 o 
  -5   5   4        7.43        2.86      3.25 o 
  -4   5   4       92.11      108.18      5.02 o 
  -3   5   4      327.22      326.49     11.47 o 
  -2   5   4        1.34        4.27      1.51 o 
  -1   5   4       22.52       25.61      1.77 o 
   0   5   4        5.88        3.52      1.04 o 
   1   5   4       78.35       73.84      3.20 o 
   2   5   4      268.47      254.15      5.84 o 
   3   5   4       90.70       77.03      3.49 o 
   4   5   4       33.11       39.80      3.68 o 
   5   5   4      103.37       96.35      4.31 o 
   6   5   4        0.40        0.29      2.18 o 
   7   5   4       29.97       29.82      4.70 o 
  -4   6   4        0.53        0.46      1.74 o 
  -3   6   4      168.65      187.02      5.45 o 
  -2   6   4        0.49       -0.73      3.25 o 
  -1   6   4        0.03        1.00      1.08 o 
   0   6   4      174.98      192.66      4.38 o 
   1   6   4       21.06       31.57      4.46 o 
   2   6   4      598.65      631.30     25.11 o 
   3   6   4      382.98      387.78      8.29 o 
   4   6   4       37.10       32.53      2.92 o 
   5   6   4      114.72      132.35      5.55 o 
   6   6   4        1.06        0.97      3.05 o 
  -4   7   4        1.95        0.37      1.92 o 
  -3   7   4        3.49        3.56      1.92 o 
  -2   7   4       13.56       14.91      2.15 o 
  -1   7   4        0.01        1.23      1.28 o 
   0   7   4       24.61       24.59      3.64 o 
   1   7   4      174.14      188.81      5.75 o 
   2   7   4        1.72       -0.25      1.55 o 
   3   7   4      158.10      140.50      6.47 o 
   4   7   4       88.06       94.85      4.58 o 
   5   7   4        3.02        7.62      2.51 o 
   6   7   4        6.08        2.86      2.46 o 
  -3   8   4       12.23        8.96      2.34 o 
  -2   8   4       30.35       44.90      4.70 o 
  -1   8   4        0.56        1.46      1.75 o 
   0   8   4        4.61        5.50      1.93 o 
   1   8   4       21.10       23.41      2.64 o 
   2   8   4       39.66       51.85      3.60 o 
   3   8   4        2.73        4.73      2.00 o 
   4   8   4       40.13       36.12      3.71 o 
   5   8   4       46.80       56.86      4.27 o 
   6   8   4        7.46        8.65      2.91 o 
  -2   9   4       23.80       20.61      3.93 o 
  -1   9   4      133.64      130.53      5.58 o 
   0   9   4       64.44       87.70      4.68 o 
   1   9   4        8.55        2.82      2.01 o 
   2   9   4        5.08        9.17      2.48 o 
   3   9   4       92.91      102.96      5.01 o 
   4   9   4       35.12       41.08      3.76 o 
   5   9   4        0.94       -1.49      2.17 o 
   0  10   4        8.66       10.73      4.87 o 
   1  10   4       40.71       45.61      3.91 o 
   2  10   4        0.34        4.41      2.27 o 
   3  10   4        0.03        1.99      2.48 o 
   4  10   4       21.08       26.36      3.62 o 
  -3 -10   5        0.93        7.61      4.46 o 
  -2 -10   5        0.02       -1.50      3.05 o 
  -1 -10   5        3.22        0.87      3.59 o 
   0 -10   5        1.59        5.48      3.98 o 
  -5  -9   5       10.01       14.17      3.00 o 
  -4  -9   5        4.09        2.64      2.28 o 
  -3  -9   5        0.19       -1.32      3.05 o 
  -2  -9   5       13.32       20.90      4.85 o 
  -1  -9   5      205.67      204.36     11.39 o 
   0  -9   5        0.68        0.48      2.86 o 
   1  -9   5        0.59        2.23      3.59 o 
  -5  -8   5       36.42       44.46      3.95 o 
  -4  -8   5        2.04        4.56      3.32 o 
  -3  -8   5        3.90        4.39      1.90 o 
  -2  -8   5        9.41        8.48      2.03 o 
  -1  -8   5       14.89       24.29      4.65 o 
   0  -8   5      108.93       95.46      7.61 o 
   1  -8   5       55.83       53.04      4.51 o 
   2  -8   5        1.67        4.83      2.94 o 
   3  -8   5        8.90        5.72      5.43 o 
  -6  -7   5       84.80       86.98      6.64 o 
  -5  -7   5       21.00       18.20      2.77 o 
  -4  -7   5       17.92       20.16      2.63 o 
  -3  -7   5       36.15       42.33      5.70 o 
  -2  -7   5       12.91       14.54      2.15 o 
  -1  -7   5       62.40       60.67      3.35 o 
   0  -7   5        0.03       -0.85      1.28 o 
   1  -7   5       59.63       57.38      5.79 o 
   2  -7   5        0.32        0.51      2.21 o 
   3  -7   5       13.04       20.61      5.96 o 
   4  -7   5        0.01        1.07      5.09 o 
  -6  -6   5        3.02       -0.44      2.62 o 
  -5  -6   5       19.49       11.73      5.53 o 
  -4  -6   5      140.64      154.95      5.28 o 
  -3  -6   5       40.61       40.68      2.87 o 
  -2  -6   5        4.63        5.01      1.37 o 
  -1  -6   5       14.06       18.94      1.75 o 
   0  -6   5      178.78      176.78      4.17 o 
   1  -6   5      101.18       99.58      3.29 o 
   2  -6   5       63.60       59.88      4.28 o 
   3  -6   5       76.39       67.39      7.81 o 
   4  -6   5        0.12       -4.61      4.36 o 
  -7  -5   5        1.44       -1.79      2.38 o 
  -6  -5   5      170.64      189.81      8.97 o 
  -5  -5   5       20.71       32.70      4.95 o 
  -4  -5   5        1.35        1.41      1.27 o 
  -3  -5   5      865.34      929.07     11.08 o 
  -2  -5   5      162.84      176.07      5.06 o 
  -1  -5   5      198.93      201.90      4.01 o 
   0  -5   5       99.45       88.20      3.79 o 
   1  -5   5       10.71       13.20      1.49 o 
   2  -5   5      168.22      170.82      4.20 o 
   3  -5   5        4.36       13.48      4.75 o 
   4  -5   5       17.79       17.36      5.53 o 
   5  -5   5        8.56        8.88      3.51 o 
  -7  -4   5        8.42        8.15      3.35 o 
  -6  -4   5      123.56      128.29      7.13 o 
  -5  -4   5        8.93       15.92      2.41 o 
  -4  -4   5       25.34       19.11      1.84 o 
  -3  -4   5      455.96      476.97      6.83 o 
  -2  -4   5        4.62       12.60      2.09 o 
  -1  -4   5     1127.87     1081.25     11.55 o 
   0  -4   5     1544.85     1546.99     15.65 o 
   1  -4   5       32.64       21.01      1.46 o 
   2  -4   5      464.42      479.14      7.11 o 
   3  -4   5       38.15       50.39      2.61 o 
   4  -4   5        3.08        4.12      1.93 o 
   5  -4   5       11.91        7.84      3.31 o 
  -7  -3   5       25.41       19.39      3.98 o 
  -6  -3   5       14.95       10.51      2.46 o 
  -5  -3   5      323.17      326.53      7.68 o 
  -4  -3   5       42.96       44.42      2.29 o 
  -3  -3   5        6.35        8.50      1.24 o 
  -2  -3   5      473.61      434.19      5.77 o 
  -1  -3   5       47.39       46.53      1.65 o 
   0  -3   5      950.86     1078.71     13.08 o 
   1  -3   5      504.37      515.81      6.60 o 
   2  -3   5      534.16      547.49      7.35 o 
   3  -3   5       75.17       64.12      2.61 o 
   4  -3   5      278.46      253.64      7.03 o 
   5  -3   5       51.82       54.44      5.68 o 
   6  -3   5       58.80       74.09      8.10 o 
  -7  -2   5        0.07       -1.38      1.82 o 
  -6  -2   5       59.05       55.06      3.95 o 
  -5  -2   5       70.84       67.86      3.86 o 
  -4  -2   5       32.21       26.10      3.07 o 
  -3  -2   5      200.48      179.32      3.92 o 
  -2  -2   5      149.91      119.06      2.80 o 
  -1  -2   5    15644.30    15196.52    131.32 o 
   0  -2   5    54854.04    47315.10    538.91 o 
   1  -2   5     2159.42     2060.45     19.28 o 
   2  -2   5       15.14       18.44      1.32 o 
   3  -2   5      167.48      147.65      3.82 o 
   4  -2   5      475.66      480.20      9.72 o 
   5  -2   5      164.65      167.92      5.22 o 
   6  -2   5       30.57       28.74      3.67 o 
  -7  -1   5       52.74       51.81     11.01 o 
  -6  -1   5      200.83      173.22      6.28 o 
  -5  -1   5       10.38        4.57      4.10 o 
  -4  -1   5       45.54       46.79      2.97 o 
  -3  -1   5      755.52      846.51      9.56 o 
  -2  -1   5       71.95       62.05      2.56 o 
  -1  -1   5        0.95        2.85      0.77 o 
   0  -1   5      243.90      267.37      5.14 o 
   1  -1   5      997.25      896.09      9.01 o 
   2  -1   5       26.78       45.95      1.69 o 
   3  -1   5        9.35       20.74      1.50 o 
   4  -1   5      925.30      939.14     11.53 o 
   5  -1   5        1.47        2.39      1.61 o 
   6  -1   5        2.56        3.93      1.87 o 
  -7   0   5        1.31        3.81      3.30 o 
  -6   0   5       44.55       37.83      5.99 o 
  -5   0   5       38.44       30.91      3.09 o 
  -4   0   5      192.18      202.11      6.18 o 
  -3   0   5     1708.29     1893.33     23.52 o 
  -2   0   5     2282.90     2276.79     26.30 o 
  -1   0   5     6714.94     6637.59     70.01 o 
   0   0   5        9.50        6.11      1.12 o 
   1   0   5      742.65      742.55      7.50 o 
   2   0   5     2684.82     2667.79     26.77 o 
   3   0   5       24.45       31.38      2.28 o 
   4   0   5      266.71      280.62      5.22 o 
   5   0   5       68.42       66.48      3.41 o 
   6   0   5        2.02        4.20      1.85 o 
   7   0   5        0.07        4.53      2.46 o 
  -6   1   5       57.93       65.05      4.43 o 
  -5   1   5      130.40      131.65      7.83 o 
  -4   1   5       30.51       26.85      2.62 o 
  -3   1   5        0.02        3.64      1.48 o 
  -2   1   5        0.24        5.77      5.14 o 
  -1   1   5     1789.77     1687.31     26.04 o 
   0   1   5     1501.08     1494.22     13.68 o 
   1   1   5      885.57      820.04     10.54 o 
   2   1   5     1294.00     1362.15     13.46 o 
   3   1   5       19.38       21.09      1.45 o 
   4   1   5       17.37       22.70      1.90 o 
   5   1   5      132.93      126.07      4.14 o 
   6   1   5       15.57       18.93      3.39 o 
   7   1   5        5.00        3.53      2.49 o 
  -6   2   5        3.01       -0.79      2.13 o 
  -5   2   5       26.95       34.87      3.45 o 
  -4   2   5      297.62      294.69      7.52 o 
  -3   2   5      119.16      121.09      5.21 o 
  -2   2   5      124.26      162.35      7.54 o 
  -1   2   5     1526.40     1427.24     13.86 o 
   0   2   5      587.01      518.21      5.74 o 
   1   2   5    31759.17    31705.46    327.23 o 
   2   2   5     2718.26     2814.41     25.85 o 
   3   2   5     1841.55     1839.64     16.10 o 
   4   2   5      414.94      444.79      5.92 o 
   5   2   5      120.90      127.82      4.85 o 
   6   2   5       77.45       83.66      4.46 o 
   7   2   5       43.58       41.65      4.99 o 
  -6   3   5       15.48       14.59      3.03 o 
  -5   3   5      106.68      116.25      5.55 o 
  -4   3   5      294.31      262.45      7.40 o 
  -3   3   5      213.76      198.68      4.79 o 
  -2   3   5       31.73       36.57      1.61 o 
  -1   3   5      822.82      779.02      7.70 o 
   0   3   5      927.75      952.96      9.95 o 
   1   3   5        1.02        0.67      0.97 o 
   2   3   5      437.69      414.21      6.91 o 
   3   3   5       52.44       49.50      2.01 o 
   4   3   5      363.37      337.06      5.73 o 
   5   3   5      230.44      226.20      5.09 o 
   6   3   5        2.45        6.30      2.76 o 
   7   3   5       78.93       80.63      6.21 o 
  -5   4   5        1.61        1.05      2.05 o 
  -4   4   5       31.80       43.38      3.73 o 
  -3   4   5      256.06      263.39      5.93 o 
  -2   4   5       11.94       12.18      2.28 o 
  -1   4   5      534.21      512.48      6.06 o 
   0   4   5       74.90       77.88      2.23 o 
   1   4   5       24.27       28.70      2.62 o 
   2   4   5        0.41        2.38      1.14 o 
   3   4   5     2188.41     2181.02     21.33 o 
   4   4   5      271.60      274.47      6.44 o 
   5   4   5       58.43       52.55      4.34 o 
   6   4   5        0.02        0.34      2.13 o 
   7   4   5        1.05       -1.84      2.33 o 
  -5   5   5       17.04       18.88      3.31 o 
  -4   5   5       46.32       48.20      4.06 o 
  -3   5   5      493.32      515.68      8.93 o 
  -2   5   5       76.61       80.10      2.70 o 
  -1   5   5      159.63      157.23      3.32 o 
   0   5   5        0.52        3.46      0.86 o 
   1   5   5       59.78       54.86      1.57 o 
   2   5   5        0.01        0.33      1.48 o 
   3   5   5      191.84      204.47      7.64 o 
   4   5   5       35.26       54.17      3.41 o 
   5   5   5      411.64      447.83      9.61 o 
   6   5   5        1.01        3.10      2.42 o 
   7   5   5        0.28        1.07      2.72 o 
  -4   6   5        6.20        3.77      2.46 o 
  -3   6   5       22.83       23.85      5.57 o 
  -2   6   5      113.11      111.85      3.97 o 
  -1   6   5       38.99       47.88      2.22 o 
   0   6   5     1633.84     1628.42     14.98 o 
   1   6   5       66.22       56.97      3.30 o 
   2   6   5      163.32      150.17     10.64 o 
   3   6   5      140.13      148.72      5.03 o 
   4   6   5        1.69        1.65      1.70 o 
   5   6   5        0.59        0.48      1.94 o 
   6   6   5        7.16        3.15      2.93 o 
  -4   7   5       34.41       29.70      5.45 o 
  -3   7   5       10.13        7.26      3.99 o 
  -2   7   5        1.95        2.99      2.76 o 
  -1   7   5       12.82       16.94      1.82 o 
   0   7   5        0.85        0.28      1.65 o 
   1   7   5       12.61       16.28      2.29 o 
   2   7   5       37.45       34.99      3.01 o 
   3   7   5      200.17      221.33      6.47 o 
   4   7   5       60.16       67.94      3.96 o 
   5   7   5       44.40       60.79      4.24 o 
   6   7   5       10.83       18.36      3.15 o 
  -3   8   5        2.36        2.56      2.03 o 
  -2   8   5       92.29      103.27      6.45 o 
  -1   8   5        0.24        1.23      3.76 o 
   0   8   5       32.91       26.91      3.15 o 
   1   8   5       24.12       25.83      2.84 o 
   2   8   5      219.63      187.95      7.03 o 
   3   8   5       40.90       37.68      4.82 o 
   4   8   5        0.22       -0.01      1.91 o 
   5   8   5        6.10        8.61      2.66 o 
   6   8   5       47.71       56.90      5.55 o 
  -2   9   5        8.79       17.16      3.73 o 
  -1   9   5        0.02        7.51      2.96 o 
   0   9   5        0.56        2.88      2.10 o 
   1   9   5       18.37       21.34      8.15 o 
   2   9   5        1.10       -1.32      3.52 o 
   3   9   5       16.94       15.76      3.05 o 
   4   9   5        5.66        3.25      3.08 o 
   5   9   5       17.55       11.76      2.99 o 
  -1  10   5        6.81        5.04      3.25 o 
   0  10   5        8.91       14.42      2.84 o 
   1  10   5        0.00        0.59      3.76 o 
   2  10   5       14.75       14.05      3.44 o 
   3  10   5       31.79       29.42      3.61 o 
   4  10   5       20.10       27.98      5.45 o 
  -3 -10   6       20.70       25.41      5.87 o 
  -2 -10   6        1.04       12.31      4.95 o 
  -1 -10   6        0.50        1.94      3.73 o 
   0 -10   6        8.13        8.24      4.70 o 
  -5  -9   6        1.10        2.78      4.65 o 
  -4  -9   6       37.48       37.15      3.64 o 
  -3  -9   6       48.94       64.73      7.47 o 
  -2  -9   6      161.74      145.26      9.99 o 
  -1  -9   6      126.58      122.27      8.97 o 
   0  -9   6        0.72        3.64      3.35 o 
   1  -9   6        0.16       -1.26      3.35 o 
  -5  -8   6       49.45       56.11      4.24 o 
  -4  -8   6       38.00       27.94      6.06 o 
  -3  -8   6       63.58       62.15      3.76 o 
  -2  -8   6        0.20        0.43      1.50 o 
  -1  -8   6        4.20        1.70      3.54 o 
   0  -8   6       11.53       15.08      4.27 o 
   1  -8   6        7.75       15.11     10.38 o 
   2  -8   6       10.55        7.80      2.86 o 
   3  -8   6        0.05        1.70      4.90 o 
  -6  -7   6       45.30       40.82      5.43 o 
  -5  -7   6      152.93      153.58      6.06 o 
  -4  -7   6      101.23       86.74      4.31 o 
  -3  -7   6        0.20       -0.76      2.42 o 
  -2  -7   6       17.83       13.24      2.16 o 
  -1  -7   6       78.42       80.36      5.10 o 
   0  -7   6       46.62       53.69      4.22 o 
   1  -7   6      106.18      105.01      5.42 o 
   2  -7   6       75.65       70.59      5.55 o 
   3  -7   6       18.66       11.44      5.33 o 
  -6  -6   6        0.67        1.07      2.67 o 
  -5  -6   6        0.09        0.38      1.72 o 
  -4  -6   6        0.17       -1.99      1.33 o 
  -3  -6   6       31.23       24.17      2.46 o 
  -2  -6   6      153.98      126.97      5.27 o 
  -1  -6   6       13.14       16.89      1.75 o 
   0  -6   6       31.72       33.96      2.15 o 
   1  -6   6       60.11       69.82      4.42 o 
   2  -6   6      109.50      109.12      5.43 o 
   3  -6   6       32.08       28.22      6.11 o 
   4  -6   6        5.71        8.73      5.33 o 
  -7  -5   6        0.98       -0.29      2.67 o 
  -6  -5   6      327.06      327.07     11.78 o 
  -5  -5   6      151.42      154.08      7.32 o 
  -4  -5   6       35.76       35.23      2.33 o 
  -3  -5   6        1.47        2.71      1.66 o 
  -2  -5   6      386.54      391.78      6.03 o 
  -1  -5   6       36.42       47.79      2.17 o 
   0  -5   6      100.29      103.51      4.25 o 
   1  -5   6      108.16      110.12      5.03 o 
   2  -5   6       84.78       83.68      3.77 o 
   3  -5   6      406.02      401.14      9.81 o 
   4  -5   6        1.82        1.84      4.41 o 
   5  -5   6        1.60        1.03      2.90 o 
  -7  -4   6       18.13       24.10      4.46 o 
  -6  -4   6       83.50       84.17      5.96 o 
  -5  -4   6        5.45        1.83      1.92 o 
  -4  -4   6       31.53       32.47      2.17 o 
  -3  -4   6       59.38       67.61      2.58 o 
  -2  -4   6      629.41      667.39      8.17 o 
  -1  -4   6     2016.53     2046.40     19.85 o 
   0  -4   6      422.92      426.17      6.75 o 
   1  -4   6       38.45       58.12      3.29 o 
   2  -4   6      107.55      126.34      3.35 o 
   3  -4   6       23.60       19.23      2.53 o 
   4  -4   6        1.25        2.42      4.22 o 
  -7  -3   6        2.01        2.62      2.24 o 
  -6  -3   6       48.10       48.84      3.75 o 
  -5  -3   6      101.28      117.08      4.70 o 
  -4  -3   6       40.38       32.96      2.06 o 
  -3  -3   6        1.28       -0.07      0.84 o 
  -2  -3   6      360.13      317.84      4.78 o 
  -1  -3   6     1674.32     1580.92     15.39 o 
   0  -3   6      193.60      204.68      3.28 o 
   1  -3   6      542.04      559.29      6.85 o 
   2  -3   6      390.54      360.62      6.03 o 
   3  -3   6       28.72       27.42      1.89 o 
   4  -3   6      159.90      149.05      5.44 o 
   5  -3   6       26.75       30.54      3.88 o 
   6  -3   6        0.01        1.64      3.04 o 
  -7  -2   6       16.52       10.80      2.96 o 
  -6  -2   6        1.47       -1.63      2.13 o 
  -5  -2   6       86.73       84.85      4.06 o 
  -4  -2   6        6.44        7.81      2.25 o 
  -3  -2   6      145.55      149.68      3.34 o 
  -2  -2   6       64.32       73.85      2.08 o 
  -1  -2   6     1709.64     1660.57     15.69 o 
   0  -2   6      176.59      169.66      4.65 o 
   1  -2   6      117.50      118.74      2.29 o 
   2  -2   6     1048.39     1137.87     12.18 o 
   3  -2   6       15.46       19.68      1.59 o 
   4  -2   6      346.42      331.33      8.48 o 
   5  -2   6       14.38       20.41      3.39 o 
   6  -2   6        2.93        6.72      2.01 o 
  -7  -1   6        0.04       -0.75      2.20 o 
  -6  -1   6        2.84        0.64      1.85 o 
  -5  -1   6      207.13      205.32      6.22 o 
  -4  -1   6      285.23      282.20      6.66 o 
  -3  -1   6     1891.47     1909.85     32.55 o 
  -2  -1   6       87.90       88.12      2.10 o 
  -1  -1   6     3447.58     3347.58     29.90 o 
   0  -1   6      878.89      863.25     11.56 o 
   1  -1   6      466.16      406.36      4.74 o 
   2  -1   6      556.11      574.78      6.94 o 
   3  -1   6      252.98      275.71      4.74 o 
   4  -1   6      101.76      105.07      3.30 o 
   5  -1   6       93.94      101.46      4.05 o 
   6  -1   6       13.06       10.97      2.19 o 
  -7   0   6        0.55       -0.93      2.01 o 
  -6   0   6      155.32      140.08      5.85 o 
  -5   0   6       37.08       46.62      3.73 o 
  -4   0   6      228.01      252.74      6.49 o 
  -3   0   6      153.91      163.60      4.59 o 
  -2   0   6      181.62      200.02      4.37 o 
  -1   0   6     3531.84     3472.36     30.75 o 
   0   0   6     6696.98     6427.64     97.52 o 
   1   0   6     1168.92     1150.57     12.68 o 
   2   0   6      482.60      444.41      5.65 o 
   3   0   6      181.45      176.94      3.65 o 
   4   0   6       27.40       31.47      2.04 o 
   5   0   6       10.94       11.44      2.04 o 
   6   0   6      241.55      244.04      9.25 o 
   7   0   6        6.63       11.73      3.22 o 
  -6   1   6       14.02       11.83      2.80 o 
  -5   1   6      252.78      251.74      7.44 o 
  -4   1   6        0.60       -0.23      1.50 o 
  -3   1   6       16.95       13.95      1.82 o 
  -2   1   6      417.91      403.58      6.94 o 
  -1   1   6      936.90      909.62     13.14 o 
   0   1   6       41.05       40.64      1.33 o 
   1   1   6      387.04      364.84      4.31 o 
   2   1   6       13.78       14.76      1.04 o 
   3   1   6      116.07      125.40      3.88 o 
   4   1   6       16.21       17.51      1.75 o 
   5   1   6       40.01       53.16      3.05 o 
   6   1   6       24.88       18.77      2.36 o 
   7   1   6        3.39        5.11      2.44 o 
  -6   2   6       17.00       19.87      3.16 o 
  -5   2   6        0.35        3.67      2.13 o 
  -4   2   6       29.91       27.39      2.85 o 
  -3   2   6       66.25       73.40      3.48 o 
  -2   2   6      298.74      288.83      5.96 o 
  -1   2   6      211.19      196.32      3.12 o 
   0   2   6    18358.99    17458.94    292.62 o 
   1   2   6      981.43      945.60     32.41 o 
   2   2   6       57.23       63.55      1.97 o 
   3   2   6     2330.25     2505.84     28.79 o 
   4   2   6       56.63       83.52      2.80 o 
   5   2   6      405.23      372.87      6.90 o 
   6   2   6       89.25       93.64      8.80 o 
   7   2   6        0.26        0.39      2.33 o 
  -6   3   6        2.47        1.98      2.28 o 
  -5   3   6       11.95        8.09      2.54 o 
  -4   3   6      165.79      155.67      5.76 o 
  -3   3   6       11.66       14.59      2.12 o 
  -2   3   6       56.38       79.33      2.94 o 
  -1   3   6      233.83      225.71      3.83 o 
   0   3   6       19.50        9.49      1.39 o 
   1   3   6     1454.66     1363.31     16.54 o 
   2   3   6      195.97      192.97      4.39 o 
   3   3   6      233.40      256.43      4.41 o 
   4   3   6       54.14       54.00      2.45 o 
   5   3   6      390.22      405.34      7.07 o 
   6   3   6        2.81        1.94      2.42 o 
   7   3   6        0.00       -2.47      2.47 o 
  -5   4   6        2.29        1.09      2.06 o 
  -4   4   6      298.44      288.50      8.12 o 
  -3   4   6      541.80      556.66     10.82 o 
  -2   4   6     1491.26     1465.18     13.83 o 
  -1   4   6      292.74      313.24      4.45 o 
   0   4   6     1508.48     1462.72     15.98 o 
   1   4   6      112.64      112.03      3.45 o 
   2   4   6      109.70      122.58      3.80 o 
   3   4   6      798.09      845.35     12.32 o 
   4   4   6       48.22       46.11      2.85 o 
   5   4   6        4.61       11.19      2.15 o 
   6   4   6        0.27       -0.97      2.04 o 
   7   4   6        0.14        0.34      2.42 o 
  -5   5   6       18.97       22.23      3.46 o 
  -4   5   6       37.46       47.49      4.05 o 
  -3   5   6       20.80       37.90      4.07 o 
  -2   5   6      110.78      114.65      3.11 o 
  -1   5   6      176.40      194.18      3.67 o 
   0   5   6       15.41       10.99      1.11 o 
   1   5   6       69.23       67.53      2.07 o 
   2   5   6      199.70      202.08      5.21 o 
   3   5   6       20.44       14.28      2.04 o 
   4   5   6       39.43       32.96      2.84 o 
   5   5   6      146.67      149.43      5.49 o 
   6   5   6        0.77        1.07      2.18 o 
   7   5   6       10.07       14.74      3.93 o 
  -4   6   6        4.91        4.58      2.35 o 
  -3   6   6      191.75      183.86      5.40 o 
  -2   6   6       24.48       28.32      2.42 o 
  -1   6   6       31.31       35.98      3.04 o 
   0   6   6      675.15      695.85      9.71 o 
   1   6   6       71.61       65.19      3.41 o 
   2   6   6      383.17      430.50      8.90 o 
   3   6   6        1.65        1.97      1.55 o 
   4   6   6      166.26      177.33      5.74 o 
   5   6   6       86.02       81.12      5.48 o 
   6   6   6       58.87       57.89      9.89 o 
  -4   7   6       21.18       21.02      3.55 o 
  -3   7   6       49.07       42.29      3.92 o 
  -2   7   6        7.27        1.46      2.01 o 
  -1   7   6       23.87       27.05      2.68 o 
   0   7   6      176.98      187.27      5.67 o 
   1   7   6        7.16        5.23      1.82 o 
   2   7   6       71.05       78.24      3.79 o 
   3   7   6        3.38        1.51      1.69 o 
   4   7   6       90.75       93.62      4.51 o 
   5   7   6       15.36        6.63      2.57 o 
   6   7   6        6.64        9.20      3.61 o 
  -3   8   6        0.39       -2.31      2.11 o 
  -2   8   6        0.18       -0.58      2.23 o 
  -1   8   6       13.91       16.95      4.00 o 
   0   8   6        3.83       13.20      2.72 o 
   1   8   6       43.49       37.73      3.18 o 
   2   8   6        0.60        2.68      3.15 o 
   3   8   6        2.15       -1.25      1.62 o 
   4   8   6        6.81        2.93      2.14 o 
   5   8   6        1.36        5.11      2.38 o 
   6   8   6       15.18       12.32      3.06 o 
  -2   9   6       53.12       57.36      5.43 o 
  -1   9   6        0.40        1.31      2.47 o 
   0   9   6       25.71       32.52      3.34 o 
   1   9   6        0.02       -0.73      1.75 o 
   2   9   6       14.52       11.48      3.56 o 
   3   9   6       19.09       12.66      2.55 o 
   4   9   6       39.68       39.79      3.73 o 
   5   9   6        6.10       12.58      3.14 o 
  -1  10   6       10.01        1.89      3.01 o 
   0  10   6        3.91        0.93      2.57 o 
   1  10   6        1.58        4.56      2.36 o 
   2  10   6        1.48        1.08      2.13 o 
   3  10   6       43.41       48.04      4.23 o 
   4  10   6        0.03        2.08      2.57 o 
  -3 -10   7        0.19        1.84      3.59 o 
  -2 -10   7        5.39        3.49      3.64 o 
  -1 -10   7       18.44       31.61      6.11 o 
   0 -10   7        3.56        3.68      3.88 o 
  -5  -9   7       25.09       23.41      5.11 o 
  -4  -9   7        6.20        4.12      4.12 o 
  -3  -9   7        0.00       -4.29      2.86 o 
  -2  -9   7       51.53       51.63      6.79 o 
  -1  -9   7       88.69       83.83      8.00 o 
   0  -9   7        9.94       11.01      4.36 o 
   1  -9   7        0.06        1.79      3.49 o 
  -5  -8   7        1.04        5.71      2.34 o 
  -4  -8   7        0.08        3.41      2.35 o 
  -3  -8   7        3.14        1.84      1.76 o 
  -2  -8   7       20.99       27.78      5.19 o 
  -1  -8   7        0.57        2.62      3.10 o 
   0  -8   7      137.69      133.23      8.87 o 
   1  -8   7      138.50      149.64      6.68 o 
   2  -8   7        0.28       -4.58      3.05 o 
  -6  -7   7        9.90       11.25      3.73 o 
  -5  -7   7        6.72        7.38      2.25 o 
  -4  -7   7        4.67        3.34      1.81 o 
  -3  -7   7       34.66       24.37      2.59 o 
  -2  -7   7        0.37        0.26      1.59 o 
  -1  -7   7      439.77      451.88     10.19 o 
   0  -7   7        0.29       -0.93      2.04 o 
   1  -7   7      206.59      212.99      7.46 o 
   2  -7   7       18.17       20.99      3.34 o 
   3  -7   7        4.65       11.54      5.19 o 
  -6  -6   7       10.30       14.98      3.54 o 
  -5  -6   7        1.55        0.67      1.79 o 
  -4  -6   7        2.56        5.52      2.67 o 
  -3  -6   7       83.33       86.97      3.78 o 
  -2  -6   7        0.20       -2.23      1.49 o 
  -1  -6   7      237.69      208.29      4.46 o 
   0  -6   7        0.37        0.18      1.12 o 
   1  -6   7       33.09       36.43      3.54 o 
   2  -6   7       12.95       18.92      2.96 o 
   3  -6   7       48.41       57.11      7.47 o 
   4  -6   7        1.85        0.97      4.90 o 
  -7  -5   7        6.03        4.22      3.25 o 
  -6  -5   7       36.98       47.90      5.28 o 
  -5  -5   7      319.72      284.16      9.89 o 
  -4  -5   7        2.44        1.32      1.35 o 
  -3  -5   7       42.86       39.14      2.42 o 
  -2  -5   7     1152.01     1188.68     13.14 o 
  -1  -5   7       87.04       96.40      5.82 o 
   0  -5   7      455.38      442.37      6.42 o 
   1  -5   7        0.39        1.47      1.01 o 
   2  -5   7       60.77       70.11      4.22 o 
   3  -5   7       87.35       88.14      4.90 o 
   4  -5   7       78.63       80.24      8.78 o 
   5  -5   7        9.96       17.99      6.30 o 
  -7  -4   7        6.83        3.64      3.35 o 
  -6  -4   7       21.14       10.81      3.25 o 
  -5  -4   7      145.59      134.86      5.07 o 
  -4  -4   7       33.62       47.44      2.57 o 
  -3  -4   7      203.03      181.01      3.98 o 
  -2  -4   7     2661.64     2699.05     25.64 o 
  -1  -4   7     5151.93     4869.11     43.80 o 
   0  -4   7      142.67      134.59      5.94 o 
   1  -4   7      992.06     1001.00     11.26 o 
   2  -4   7        1.21        3.71      1.10 o 
   3  -4   7        0.52        1.13      1.96 o 
   4  -4   7        1.17        6.40      4.56 o 
   5  -4   7        4.36        4.80      5.24 o 
  -7  -3   7       31.77       35.13      3.75 o 
  -6  -3   7        1.08        2.27      2.03 o 
  -5  -3   7        7.98       13.46      2.35 o 
  -4  -3   7        0.17       -1.14      1.09 o 
  -3  -3   7      499.10      536.01      7.31 o 
  -2  -3   7      118.93      135.52      3.03 o 
  -1  -3   7      320.73      290.67      5.11 o 
   0  -3   7     1646.93     1517.86     25.86 o 
   1  -3   7        5.40       12.86      2.67 o 
   2  -3   7       14.29       15.05      1.35 o 
   3  -3   7        4.21        2.98      1.69 o 
   4  -3   7       17.45       20.34      2.64 o 
   5  -3   7      132.36      114.91      9.84 o 
   6  -3   7       10.39        6.08      3.33 o 
  -7  -2   7       15.69       12.76      2.96 o 
  -6  -2   7       70.14       67.12      4.16 o 
  -5  -2   7        2.18        1.15      1.66 o 
  -4  -2   7       71.10       91.61      9.14 o 
  -3  -2   7     2687.86     2860.04     27.06 o 
  -2  -2   7      361.25      339.69      4.93 o 
  -1  -2   7     5616.89     5319.80     91.66 o 
   0  -2   7        1.07        0.58      0.90 o 
   1  -2   7      542.11      528.64      6.18 o 
   2  -2   7        0.02        1.32      1.28 o 
   3  -2   7       73.94       83.91      2.79 o 
   4  -2   7      529.25      533.05     10.31 o 
   5  -2   7      582.76      569.72     11.67 o 
   6  -2   7       13.92       11.91      3.61 o 
  -7  -1   7        3.31        6.44      2.55 o 
  -6  -1   7        3.74        2.86      2.15 o 
  -5  -1   7      149.31      145.68      5.35 o 
  -4  -1   7        5.69        6.10      2.52 o 
  -3  -1   7      870.09      928.53     18.93 o 
  -2  -1   7     1002.08     1088.88     11.17 o 
  -1  -1   7       67.25       53.29      1.52 o 
   0  -1   7      185.23      163.69      3.48 o 
   1  -1   7      678.29      596.36      6.43 o 
   2  -1   7        0.05        0.53      0.63 o 
   3  -1   7        0.63        0.96      0.90 o 
   4  -1   7       34.60       30.27      2.69 o 
   5  -1   7       67.17       84.94      5.33 o 
   6  -1   7        0.02        1.38      1.70 o 
  -7   0   7       12.79        9.09      2.85 o 
  -6   0   7        0.21       -0.24      1.74 o 
  -5   0   7      122.38      113.08      6.98 o 
  -4   0   7       52.51       44.30      3.06 o 
  -3   0   7     1508.93     1653.54     21.13 o 
  -2   0   7     1094.95     1093.20     14.14 o 
  -1   0   7      994.39     1033.47     10.11 o 
   0   0   7       17.45       38.40      2.81 o 
   1   0   7        6.02        7.13      0.65 o 
   2   0   7       83.74       83.73      4.43 o 
   3   0   7      599.34      632.93      8.08 o 
   4   0   7      163.02      176.64      4.19 o 
   5   0   7      832.07      847.40     12.05 o 
   6   0   7        7.84       10.57      2.18 o 
   7   0   7        6.70        6.92      2.77 o 
  -6   1   7       38.84       34.16      5.87 o 
  -5   1   7       60.53       54.25      5.04 o 
  -4   1   7      202.40      200.53      5.93 o 
  -3   1   7        0.06        1.20      1.22 o 
  -2   1   7      191.55      184.91      6.79 o 
  -1   1   7     1169.52     1128.96     11.05 o 
   0   1   7       13.86       14.17      0.86 o 
   1   1   7     1664.16     1604.48     17.95 o 
   2   1   7      388.39      409.43      5.31 o 
   3   1   7      448.20      475.17      6.57 o 
   4   1   7       55.75       52.31      2.58 o 
   5   1   7       94.11      100.22      3.97 o 
   6   1   7      215.89      205.01      6.53 o 
   7   1   7       22.23       35.96      3.80 o 
  -6   2   7        3.01        7.14      2.53 o 
  -5   2   7        0.02       -0.44      1.82 o 
  -4   2   7       13.04       19.45      3.35 o 
  -3   2   7       62.81       90.95      4.24 o 
  -2   2   7      397.31      433.85      7.71 o 
  -1   2   7      780.46      738.39      8.02 o 
   0   2   7      182.30      164.27      2.80 o 
   1   2   7    36378.38    34812.11    534.97 o 
   2   2   7      589.49      627.92      7.28 o 
   3   2   7      527.17      577.30      7.50 o 
   4   2   7       14.96       11.97      1.35 o 
   5   2   7      174.82      182.89      4.13 o 
   6   2   7       11.12        9.68      2.45 o 
   7   2   7        6.40        6.21      3.01 o 
  -6   3   7        4.41        5.91      2.63 o 
  -5   3   7        0.37        1.48      2.25 o 
  -4   3   7      239.84      244.34     15.98 o 
  -3   3   7       64.43       60.31      3.88 o 
  -2   3   7      262.12      265.37      4.40 o 
  -1   3   7     1809.51     1694.48     16.75 o 
   0   3   7      499.41      516.26      6.19 o 
   1   3   7       48.05       38.64      2.16 o 
   2   3   7       12.41       16.52      1.60 o 
   3   3   7      475.97      450.71      5.40 o 
   4   3   7       59.88       51.84      2.16 o 
   5   3   7      118.18      123.61      3.92 o 
   6   3   7       16.55        8.68      2.76 o 
   7   3   7       10.05       11.10      3.25 o 
  -5   4   7        0.38        5.06      2.30 o 
  -4   4   7       12.26        9.45      2.48 o 
  -3   4   7       94.52       92.56      7.81 o 
  -2   4   7        0.58        0.93      1.41 o 
  -1   4   7     1951.00     1902.52     19.08 o 
   0   4   7     1218.45     1105.98     11.84 o 
   1   4   7      325.36      349.29      6.45 o 
   2   4   7     1307.31     1336.57     28.27 o 
   3   4   7       17.51       29.23      4.99 o 
   4   4   7      189.26      183.60      6.71 o 
   5   4   7      837.15      848.00     13.90 o 
   6   4   7       10.12        7.56      2.91 o 
   7   4   7       33.19       25.55      4.22 o 
  -5   5   7        5.71        4.78      4.22 o 
  -4   5   7       63.49       55.29      7.90 o 
  -3   5   7      150.47      149.30      5.63 o 
  -2   5   7       46.81       49.98      3.33 o 
  -1   5   7      323.41      313.42      6.18 o 
   0   5   7        5.82        9.64      1.29 o 
   1   5   7        2.04        2.85      1.35 o 
   2   5   7        3.15        7.80      1.84 o 
   3   5   7        0.46       -0.02      1.45 o 
   4   5   7       37.38       28.25      2.69 o 
   5   5   7       63.04       76.36      5.36 o 
   6   5   7       12.98        9.07      3.30 o 
   7   5   7        2.65        2.38      2.67 o 
  -4   6   7       18.30       18.93      3.20 o 
  -3   6   7      398.93      433.86     14.11 o 
  -2   6   7      131.53      120.28      4.10 o 
  -1   6   7      164.60      150.32      3.50 o 
   0   6   7       79.52      111.63      7.39 o 
   1   6   7      886.02      883.08     24.63 o 
   2   6   7      319.71      341.01      7.51 o 
   3   6   7      327.87      332.23      7.58 o 
   4   6   7       33.24       33.83      2.96 o 
   5   6   7        2.17        2.67      2.07 o 
   6   6   7       15.57       24.28      3.19 o 
  -4   7   7       11.82       14.62      3.18 o 
  -3   7   7       43.33       40.96      5.16 o 
  -2   7   7        9.16       11.10      2.47 o 
  -1   7   7      143.84      162.95      6.79 o 
   0   7   7       16.78       18.63      2.35 o 
   1   7   7      171.16      209.01      6.03 o 
   2   7   7       32.40       36.12      3.52 o 
   3   7   7        3.98       10.80      2.42 o 
   4   7   7       13.96       17.75      2.60 o 
   5   7   7        5.03        8.94      2.60 o 
   6   7   7        9.60        8.76      2.67 o 
  -3   8   7        2.14       -1.26      2.33 o 
  -2   8   7        7.17        5.96      2.91 o 
  -1   8   7       70.80       81.27      4.26 o 
   0   8   7       63.67       59.48      3.70 o 
   1   8   7       45.24       38.02      3.16 o 
   2   8   7        9.52       13.77      2.46 o 
   3   8   7       30.28       34.02      4.05 o 
   4   8   7        8.45        3.60      2.19 o 
   5   8   7        6.83        5.88      4.05 o 
   6   8   7        0.14       -3.97      3.47 o 
  -2   9   7       47.02       37.48      4.90 o 
  -1   9   7       65.66       66.86      5.48 o 
   0   9   7       59.00       66.55      4.28 o 
   1   9   7        1.61        7.01      2.13 o 
   2   9   7       25.52       24.42      3.14 o 
   3   9   7       27.98       29.83      3.33 o 
   4   9   7       21.08       25.72      3.44 o 
   5   9   7        8.47        6.50      2.75 o 
   0  10   7       19.95       21.98      8.07 o 
   1  10   7        6.90        7.87      2.55 o 
   2  10   7       14.52       24.05      3.42 o 
   3  10   7       21.67       24.56      3.49 o 
   4  10   7        6.68        2.32      2.61 o 
  -3 -10   8        2.81       -3.01      3.68 o 
  -2 -10   8        0.02       -0.44      3.25 o 
  -1 -10   8        8.42        7.27      4.32 o 
  -4  -9   8       56.90       61.43      7.37 o 
  -3  -9   8       13.51        3.59      3.98 o 
  -2  -9   8       81.18       86.06      7.85 o 
  -1  -9   8       80.60       91.97      8.05 o 
   0  -9   8        4.44        6.35      3.78 o 
   1  -9   8       28.12       37.28      5.91 o 
  -5  -8   8       50.97       48.31      7.73 o 
  -4  -8   8       74.62       76.90      4.38 o 
  -3  -8   8       15.52       17.84      4.41 o 
  -2  -8   8        1.38        1.16      3.20 o 
  -1  -8   8        3.20       -0.78      2.57 o 
   0  -8   8        0.34        0.85      2.26 o 
   1  -8   8       15.87       23.84      5.96 o 
   2  -8   8        0.01       -0.68      2.44 o 
  -6  -7   8        8.05       14.84      3.88 o 
  -5  -7   8       54.97       47.94      4.73 o 
  -4  -7   8        8.16        9.92      2.15 o 
  -3  -7   8       30.43       41.36      4.87 o 
  -2  -7   8       17.47       24.93      2.56 o 
  -1  -7   8       13.08       13.24      4.02 o 
   0  -7   8      176.12      177.64      8.27 o 
   1  -7   8      241.35      222.47      7.64 o 
   2  -7   8       26.50       16.60      3.12 o 
   3  -7   8        1.55        3.10      4.65 o 
  -6  -6   8        0.73       -0.82      2.42 o 
  -5  -6   8       65.47       73.60      6.67 o 
  -4  -6   8      155.03      137.74      6.28 o 
  -3  -6   8        4.41        3.61      1.41 o 
  -2  -6   8       74.15       63.96      4.71 o 
  -1  -6   8      401.99      387.95      6.34 o 
   0  -6   8      144.92      139.61      5.57 o 
   1  -6   8       28.39       36.98      5.41 o 
   2  -6   8        5.01        6.02      2.36 o 
   3  -6   8       29.45       35.68      6.45 o 
   4  -6   8        9.73       24.29      6.40 o 
  -6  -5   8       36.42       39.17      4.85 o 
  -5  -5   8      425.63      435.62     12.65 o 
  -4  -5   8        0.21       -1.16      1.30 o 
  -3  -5   8      290.38      248.53      4.87 o 
  -2  -5   8       21.54       16.65      2.37 o 
  -1  -5   8      951.22      998.99     11.68 o 
   0  -5   8       60.11       68.67      2.44 o 
   1  -5   8        0.22       -1.27      2.57 o 
   2  -5   8      131.14      130.52      5.45 o 
   3  -5   8      136.53      132.45      5.85 o 
   4  -5   8        0.01        3.73      4.65 o 
   5  -5   8       13.32       25.31      6.64 o 
  -7  -4   8        6.35        5.53      3.30 o 
  -6  -4   8        3.76        3.08      2.15 o 
  -5  -4   8       40.59       44.03      3.71 o 
  -4  -4   8       42.84       37.41      2.38 o 
  -3  -4   8        1.06       -0.12      0.96 o 
  -2  -4   8       86.18       70.86      3.72 o 
  -1  -4   8     4671.35     4391.39     72.01 o 
   0  -4   8     2236.99     2238.33     29.57 o 
   1  -4   8      248.47      236.01      4.19 o 
   2  -4   8       86.47       85.78      2.81 o 
   3  -4   8       17.12       16.07      2.60 o 
   4  -4   8       21.37       36.60      6.59 o 
   5  -4   8        0.53        2.81      5.14 o 
  -7  -3   8        0.12        0.95      2.33 o 
  -6  -3   8       64.79       70.29      4.42 o 
  -5  -3   8      254.50      241.75      6.65 o 
  -4  -3   8      332.61      350.36      8.91 o 
  -3  -3   8      342.17      343.71      6.12 o 
  -2  -3   8     2484.24     2639.75     24.91 o 
  -1  -3   8        5.23       18.66      1.20 o 
   0  -3   8        7.79        4.85      0.69 o 
   1  -3   8     1318.75     1354.06     13.82 o 
   2  -3   8      285.35      288.35      4.87 o 
   3  -3   8      126.44      130.23      3.55 o 
   4  -3   8       24.74       39.66      6.30 o 
   5  -3   8        0.01        5.38      4.90 o 
   6  -3   8        3.32        4.61      3.26 o 
  -7  -2   8       18.83       10.98      2.81 o 
  -6  -2   8        5.31        7.89      2.67 o 
  -5  -2   8       54.77       65.25      3.82 o 
  -4  -2   8      292.43      297.17      8.27 o 
  -3  -2   8       82.92       80.84      3.87 o 
  -2  -2   8      354.82      398.19      5.43 o 
  -1  -2   8     6159.40     5929.56     51.89 o 
   0  -2   8        0.23        0.08      0.88 o 
   1  -2   8      188.38      211.67      3.22 o 
   2  -2   8     1665.71     1872.59     18.57 o 
   3  -2   8      186.98      203.44      4.23 o 
   4  -2   8        2.16        3.75      1.58 o 
   5  -2   8        4.83       11.16      2.93 o 
   6  -2   8        0.31        1.11      2.55 o 
  -7  -1   8       14.14       16.96      3.10 o 
  -6  -1   8       13.91       16.64      4.58 o 
  -5  -1   8       28.74       32.43      4.61 o 
  -4  -1   8       85.57       89.93      9.89 o 
  -3  -1   8      195.66      183.56      6.35 o 
  -2  -1   8      319.14      359.06      7.66 o 
  -1  -1   8      839.62      862.96     12.32 o 
   0  -1   8      967.90      838.71     11.12 o 
   1  -1   8      223.29      235.01      4.79 o 
   2  -1   8      161.35      145.46      2.94 o 
   3  -1   8      157.29      145.78      3.39 o 
   4  -1   8       21.13       24.18      2.08 o 
   5  -1   8      558.91      532.56     12.87 o 
   6  -1   8       43.93       32.45      2.91 o 
  -7   0   8        4.22        5.75      2.67 o 
  -6   0   8       36.62       36.61      3.61 o 
  -5   0   8       13.51       12.90      2.44 o 
  -4   0   8       34.29       49.44      3.20 o 
  -3   0   8        8.69        7.06      1.61 o 
  -2   0   8        0.01        0.18      0.58 o 
  -1   0   8       41.26       41.65      2.53 o 
   0   0   8      338.14      307.57      4.22 o 
   1   0   8      631.68      559.95      7.37 o 
   2   0   8     2515.19     2562.97     23.93 o 
   3   0   8      138.14      116.40      3.02 o 
   4   0   8      996.32      949.91     11.72 o 
   5   0   8       96.04      107.00      5.58 o 
   6   0   8      107.13      100.36      4.31 o 
  -6   1   8       14.60        6.60      2.48 o 
  -5   1   8      527.57      482.21     10.61 o 
  -4   1   8        4.85        9.82      2.04 o 
  -3   1   8      252.72      217.08      5.56 o 
  -2   1   8      425.81      374.12      6.77 o 
  -1   1   8       11.14        5.67      0.69 o 
   0   1   8      162.57      164.93      2.61 o 
   1   1   8      512.14      546.15      6.06 o 
   2   1   8        0.04        0.60      0.66 o 
   3   1   8       32.82       40.58      2.11 o 
   4   1   8       54.66       55.11      2.88 o 
   5   1   8        0.02        0.36      1.45 o 
   6   1   8       88.94       94.80      4.51 o 
   7   1   8        2.63        3.51      2.44 o 
  -6   2   8        5.61        4.46      2.74 o 
  -5   2   8       49.86       41.14      3.62 o 
  -4   2   8        1.54        6.46      1.93 o 
  -3   2   8      591.16      641.07     11.03 o 
  -2   2   8      587.12      709.33     24.36 o 
  -1   2   8      528.28      539.47      7.76 o 
   0   2   8       84.51      104.00      2.12 o 
   1   2   8     4517.65     4671.35     42.88 o 
   2   2   8     7213.35     7771.81     68.00 o 
   3   2   8        2.24        1.58      0.93 o 
   4   2   8       42.42       41.39      3.18 o 
   5   2   8      414.07      386.29      8.34 o 
   6   2   8      147.18      144.32      5.65 o 
   7   2   8        6.85        2.57      2.81 o 
  -6   3   8        2.39        1.65      2.84 o 
  -5   3   8       78.55       73.50     10.40 o 
  -4   3   8       23.82       30.42      3.18 o 
  -3   3   8       87.75      109.30      4.40 o 
  -2   3   8       23.46       36.46      2.03 o 
  -1   3   8      100.14       94.35      2.51 o 
   0   3   8       64.97       47.06      1.67 o 
   1   3   8      334.11      298.63      6.35 o 
   2   3   8      133.46      132.81      2.68 o 
   3   3   8      204.61      232.57      3.60 o 
   4   3   8      397.24      397.25      5.53 o 
   5   3   8       76.86       74.25      5.21 o 
   6   3   8       10.43        8.73      2.86 o 
   7   3   8       83.27       98.23      6.64 o 
  -5   4   8        2.30        2.35      2.25 o 
  -4   4   8      606.74      588.23     14.16 o 
  -3   4   8     1132.43     1113.81     17.20 o 
  -2   4   8       83.56       89.94      3.78 o 
  -1   4   8      403.62      451.27      7.52 o 
   0   4   8      919.83      934.88     11.99 o 
   1   4   8       86.98       91.22      3.27 o 
   2   4   8       39.21       43.22      3.56 o 
   3   4   8       17.57       17.25      1.91 o 
   4   4   8      228.21      248.33      6.27 o 
   5   4   8      467.40      450.00      9.32 o 
   6   4   8       13.37       14.59      3.20 o 
   7   4   8       24.79       20.12      3.93 o 
  -5   5   8       20.67       24.18      3.55 o 
  -4   5   8       49.43       44.90      4.46 o 
  -3   5   8        1.21        3.07      2.06 o 
  -2   5   8       70.90       67.95      3.66 o 
  -1   5   8       10.56       13.18      2.25 o 
   0   5   8        2.74        7.60      1.21 o 
   1   5   8     1130.74     1101.23     17.48 o 
   2   5   8      283.98      280.60      6.26 o 
   3   5   8       60.95       74.79      3.55 o 
   4   5   8      132.27      145.51      7.32 o 
   5   5   8      164.97      168.92      5.83 o 
   6   5   8        1.30       -1.41      1.86 o 
   7   5   8       23.56       18.28      3.98 o 
  -4   6   8       34.04       32.59      3.77 o 
  -3   6   8       57.14       69.76      4.46 o 
  -2   6   8      210.74      214.49      6.47 o 
  -1   6   8        9.99        9.64      2.18 o 
   0   6   8      149.96      152.22      4.87 o 
   1   6   8      317.85      307.97      7.95 o 
   2   6   8        2.66        2.34      1.56 o 
   3   6   8       25.12       24.15      2.42 o 
   4   6   8      121.36      131.95      5.02 o 
   5   6   8       23.38       26.22      3.78 o 
   6   6   8        0.98        0.20      3.30 o 
  -4   7   8        0.12        0.52      2.15 o 
  -3   7   8       39.59       45.02      3.96 o 
  -2   7   8       92.64       86.19      5.62 o 
  -1   7   8      308.92      326.08      7.80 o 
   0   7   8       45.85       36.85      2.94 o 
   1   7   8       38.96       45.43      7.71 o 
   2   7   8       17.21       16.44      2.52 o 
   3   7   8       56.41       47.48      3.34 o 
   4   7   8       22.04       25.47      2.98 o 
   5   7   8        9.70        8.07      2.45 o 
   6   7   8        8.41       12.32      2.87 o 
  -3   8   8        0.89       -2.86      2.33 o 
  -2   8   8       49.68       59.59      5.43 o 
  -1   8   8        0.02        3.74      1.85 o 
   0   8   8       56.46       49.72      4.24 o 
   1   8   8      139.19      127.80      5.14 o 
   2   8   8       15.88       23.45      2.81 o 
   3   8   8       39.87       44.95      3.67 o 
   4   8   8       95.09      104.16      5.09 o 
   5   8   8       31.67       29.64      3.47 o 
   6   8   8       20.61       17.33      3.33 o 
  -2   9   8        1.59        3.05      2.47 o 
  -1   9   8       36.78       47.66      5.14 o 
   0   9   8       16.16       17.21      2.79 o 
   1   9   8        0.58        1.63      1.97 o 
   2   9   8        2.51       -0.62      1.85 o 
   3   9   8        3.07        6.56      2.43 o 
   4   9   8       77.65       63.20      6.64 o 
   5   9   8        4.44        7.08      2.80 o 
   0  10   8       19.53       25.67      3.32 o 
   1  10   8       21.68       19.66      3.19 o 
   2  10   8       38.55       32.81      4.68 o 
   3  10   8       13.53       14.57      3.07 o 
   4  10   8       10.13        3.99      2.77 o 
  -2 -10   9        6.22       10.71      4.75 o 
  -1 -10   9        1.01        2.23      3.73 o 
  -4  -9   9        6.78       11.93      4.17 o 
  -3  -9   9        3.02       -0.97      3.35 o 
  -2  -9   9       15.45        9.75      4.17 o 
  -1  -9   9       53.58       51.68      6.93 o 
   0  -9   9       23.71       20.12      5.14 o 
   1  -9   9       11.55       16.48      5.14 o 
  -5  -8   9        2.41        1.63      2.07 o 
  -4  -8   9       46.98       50.01      6.79 o 
  -3  -8   9        1.69        6.06      3.54 o 
  -2  -8   9       74.12       77.77      7.27 o 
  -1  -8   9        0.25        6.45      3.59 o 
   0  -8   9        6.64       13.53     10.86 o 
   1  -8   9       51.87       50.88      4.62 o 
   2  -8   9        0.09       -1.56      2.58 o 
  -6  -7   9       23.52       33.26      4.90 o 
  -5  -7   9       12.65       21.43      7.95 o 
  -4  -7   9        0.01       -0.68      2.57 o 
  -3  -7   9      136.77      139.46      4.98 o 
  -2  -7   9      320.13      304.13     12.46 o 
  -1  -7   9      455.22      450.72     10.39 o 
   0  -7   9      323.78      338.79      9.20 o 
   1  -7   9        9.98        7.23      2.78 o 
   2  -7   9        6.50        6.63      3.81 o 
   3  -7   9        2.77        3.68      4.75 o 
  -6  -6   9       44.89       49.65      5.38 o 
  -5  -6   9        3.95        2.86      2.38 o 
  -4  -6   9       30.79       31.49      2.89 o 
  -3  -6   9        0.03        0.02      1.32 o 
  -2  -6   9       32.91       38.66      2.27 o 
  -1  -6   9      447.95      423.35      9.31 o 
   0  -6   9       45.20       59.99      4.04 o 
   1  -6   9       61.53       77.62      8.12 o 
   2  -6   9       42.63       43.93      3.84 o 
   3  -6   9        1.91        3.20      4.27 o 
   4  -6   9        0.20       -6.04      4.02 o 
  -6  -5   9       16.57       22.59      4.17 o 
  -5  -5   9      342.11      363.04     11.44 o 
  -4  -5   9      102.58       97.75      5.14 o 
  -3  -5   9      116.19      131.05      4.82 o 
  -2  -5   9      316.14      282.93      6.62 o 
  -1  -5   9        2.51        0.35      1.11 o 
   0  -5   9        8.57       11.50      1.29 o 
   1  -5   9       87.87       97.03      7.44 o 
   2  -5   9      303.50      294.17      8.12 o 
   3  -5   9      132.94      112.52      5.40 o 
   4  -5   9      138.39      117.77      9.75 o 
   5  -5   9        1.78        1.89      5.09 o 
  -7  -4   9        1.44       -2.52      2.18 o 
  -6  -4   9       10.65       10.04      2.59 o 
  -5  -4   9        5.33        5.56      2.13 o 
  -4  -4   9       37.51       29.57      3.04 o 
  -3  -4   9        2.22        4.54      1.28 o 
  -2  -4   9      985.83      982.47     11.11 o 
  -1  -4   9      198.24      217.21      6.48 o 
   0  -4   9      619.55      646.29      7.81 o 
   1  -4   9       20.99       27.36      1.98 o 
   2  -4   9       43.48       54.06      3.59 o 
   3  -4   9       83.34       73.78      6.40 o 
   4  -4   9      186.12      182.39     11.25 o 
   5  -4   9       10.54       12.51      5.82 o 
  -7  -3   9       11.93        5.56      3.44 o 
  -6  -3   9        6.65        4.72      2.39 o 
  -5  -3   9       54.57       56.26      3.66 o 
  -4  -3   9       70.49       76.35      3.00 o 
  -3  -3   9        0.31        3.29      1.15 o 
  -2  -3   9     1549.92     1615.52     16.34 o 
  -1  -3   9        0.32        0.83      0.76 o 
   0  -3   9      354.91      339.16      5.10 o 
   1  -3   9        1.54        0.79      0.64 o 
   2  -3   9       13.23       14.66      1.36 o 
   3  -3   9       44.58       48.72      2.38 o 
   5  -3   9       68.77       69.48      8.53 o 
   6  -3   9        5.42        4.74      3.45 o 
  -7  -2   9       10.97       11.18      2.77 o 
  -6  -2   9       36.48       36.14      6.52 o 
  -5  -2   9        6.66        6.41      3.76 o 
  -4  -2   9        7.54        3.08      2.74 o 
  -3  -2   9        0.53        0.51      0.90 o 
  -2  -2   9     1292.75     1255.27     12.99 o 
  -1  -2   9     3015.81     3045.43     27.60 o 
   0  -2   9      525.51      513.92     16.31 o 
   1  -2   9      294.89      263.30      4.42 o 
   2  -2   9      695.90      770.85      9.06 o 
   3  -2   9      597.57      629.69      9.06 o 
   4  -2   9       97.06      117.17      5.25 o 
   5  -2   9      246.17      239.12     12.70 o 
   6  -2   9        1.52       -2.26      4.48 o 
  -7  -1   9       13.04       13.63      2.97 o 
  -6  -1   9        1.72        0.69      2.08 o 
  -5  -1   9       18.93       19.09      4.61 o 
  -4  -1   9      109.57      125.54      4.49 o 
  -3  -1   9      369.67      413.00      5.86 o 
  -2  -1   9      116.82       98.25      3.30 o 
  -1  -1   9        8.62       18.44      1.06 o 
   0  -1   9       19.21       28.19      1.78 o 
   1  -1   9      228.09      228.33      5.45 o 
   2  -1   9      937.01      930.92     10.17 o 
   3  -1   9       15.78       22.48      1.61 o 
   4  -1   9      313.91      329.09      5.96 o 
   5  -1   9       86.92       89.54      4.51 o 
   6  -1   9        1.05        2.24      6.30 o 
  -6   0   9       22.25       17.69      2.98 o 
  -5   0   9       28.48       26.84      3.00 o 
  -4   0   9       21.41       28.08      2.65 o 
  -3   0   9     1361.59     1443.11     20.80 o 
  -2   0   9       68.53       90.40      2.08 o 
  -1   0   9     3911.70     3722.59     33.10 o 
   0   0   9       23.73       26.04      1.05 o 
   1   0   9     3546.36     3639.53     52.40 o 
   2   0   9      912.13      937.60     10.12 o 
   3   0   9      161.79      166.18      3.64 o 
   4   0   9       65.17       73.55      3.56 o 
   5   0   9      378.97      362.04      8.48 o 
   6   0   9       19.86       20.13      2.52 o 
  -6   1   9        1.65       -0.20      1.96 o 
  -5   1   9        1.28        2.46      2.06 o 
  -4   1   9       15.62       15.91      2.28 o 
  -3   1   9      389.20      424.87      8.21 o 
  -2   1   9     1570.99     1537.32     24.53 o 
  -1   1   9      492.07      507.49      5.90 o 
   0   1   9       21.70       28.94      1.25 o 
   1   1   9      610.56      556.56      8.52 o 
   2   1   9     1581.28     1570.19     15.50 o 
   3   1   9      388.70      393.63      5.87 o 
   4   1   9       54.33       51.75      2.42 o 
   5   1   9       21.15       21.12      2.97 o 
   6   1   9        0.28        3.13      1.76 o 
   7   1   9       25.40       27.78      3.53 o 
  -6   2   9        3.92        5.40      2.57 o 
  -5   2   9      187.05      174.55      6.41 o 
  -4   2   9       49.15       38.20      4.05 o 
  -3   2   9      726.15      707.88     11.85 o 
  -2   2   9       63.15       82.82      3.32 o 
  -1   2   9      114.70      114.71      2.43 o 
   0   2   9      300.44      357.45      6.99 o 
   1   2   9    14772.57    15071.52    129.65 o 
   2   2   9     2972.24     3065.94     28.28 o 
   3   2   9       78.69       78.35      2.50 o 
   4   2   9       95.42       91.88      3.09 o 
   5   2   9        8.23       13.22      1.65 o 
   6   2   9       16.82       21.08      2.46 o 
   7   2   9       87.61      112.00      6.98 o 
  -6   3   9        0.00        1.09      2.40 o 
  -5   3   9      106.69       88.32      4.93 o 
  -4   3   9      515.01      536.03     11.20 o 
  -3   3   9        2.95        3.61      1.64 o 
  -2   3   9        2.67        4.72      1.68 o 
  -1   3   9      795.72      808.37     12.38 o 
   0   3   9        1.66        2.49      0.76 o 
   1   3   9        0.88        6.36      0.82 o 
   2   3   9      164.80      159.69      3.08 o 
   3   3   9      152.73      139.28      3.34 o 
   4   3   9      512.33      502.78      6.45 o 
   5   3   9       71.27       75.23      4.15 o 
   6   3   9       23.35       23.22      3.59 o 
   7   3   9       19.11       13.19      3.68 o 
  -5   4   9        0.32        0.71      2.50 o 
  -4   4   9       48.54       73.25      7.13 o 
  -3   4   9        1.16        6.79      2.03 o 
  -2   4   9       39.84       40.40      3.57 o 
  -1   4   9       52.76       57.67      2.32 o 
   0   4   9      356.13      307.51      6.82 o 
   1   4   9     1137.85     1071.01     14.38 o 
   2   4   9      340.62      385.89      7.29 o 
   3   4   9        0.31        1.28      1.24 o 
   4   4   9       11.41       18.16      2.25 o 
   5   4   9       40.20       42.16      3.19 o 
   6   4   9       71.89       70.69      5.43 o 
   7   4   9        3.35        4.07      2.81 o 
  -5   5   9        0.07        0.70      2.30 o 
  -4   5   9       79.94       75.25      4.71 o 
  -3   5   9        0.02       -2.39      1.59 o 
  -2   5   9       91.70       84.67      6.69 o 
  -1   5   9      129.00      115.29      3.31 o 
   0   5   9      144.08      156.82      4.95 o 
   1   5   9        0.00        2.44      1.37 o 
   2   5   9      126.09      128.32      4.23 o 
   3   5   9        0.99        0.30      1.49 o 
   4   5   9        1.27        0.60      1.62 o 
   5   5   9       59.93       72.55      4.19 o 
   6   5   9       17.98       18.00      3.76 o 
   7   5   9        4.44       10.13      3.59 o 
  -4   6   9        0.00        0.65      2.04 o 
  -3   6   9      324.69      316.95      8.58 o 
  -2   6   9      893.64      941.54     15.32 o 
  -1   6   9       59.71       55.14      2.75 o 
   0   6   9      160.06      162.48      5.09 o 
   1   6   9       97.22      100.89      4.01 o 
   2   6   9       43.48       37.20      2.77 o 
   3   6   9       75.34       68.93      6.08 o 
   4   6   9      172.70      155.35      5.47 o 
   5   6   9       25.12       26.28      3.11 o 
   6   6   9       46.37       45.68      3.94 o 
  -4   7   9        2.66        4.11      3.22 o 
  -3   7   9        3.09        5.56      5.65 o 
  -2   7   9        5.65        9.47      2.47 o 
  -1   7   9       85.98       88.83      7.47 o 
   0   7   9      121.05      136.11      5.00 o 
   1   7   9       65.64       65.17      8.44 o 
   2   7   9        0.27        1.36      1.59 o 
   3   7   9       36.60       46.75      4.19 o 
   4   7   9       20.28       24.84      3.03 o 
   5   7   9        1.65        2.26      2.45 o 
   6   7   9        0.31        1.58      2.13 o 
  -3   8   9        4.02        7.85      3.39 o 
  -2   8   9       35.80       35.88      4.61 o 
  -1   8   9        0.27        0.10      2.28 o 
   0   8   9       81.46       71.32      4.00 o 
   1   8   9        3.46        6.39      2.72 o 
   2   8   9       19.54       16.96      2.63 o 
   3   8   9       33.45       46.99      3.59 o 
   4   8   9      124.50      148.47     11.76 o 
   5   8   9      114.53      104.87      5.31 o 
   6   8   9        2.04        1.50      2.35 o 
  -2   9   9       14.38       15.76      3.93 o 
  -1   9   9       48.07       41.50      5.09 o 
   0   9   9        0.96       -1.64      1.77 o 
   1   9   9       31.97       40.74      3.62 o 
   2   9   9       11.04       10.56      2.54 o 
   3   9   9        0.16        1.81      2.19 o 
   4   9   9        5.07        5.51      2.36 o 
   5   9   9       55.95       63.48      4.80 o 
   0  10   9        5.71        7.28      2.72 o 
   1  10   9       18.94       18.72      3.11 o 
   2  10   9        8.80       15.76      3.08 o 
   3  10   9        3.08        2.57      3.13 o 
   4  10   9       15.46        9.91      3.05 o 
  -2 -10  10        1.86        4.22      4.22 o 
  -4  -9  10       78.02       80.87      8.34 o 
  -3  -9  10        0.39       -3.35      3.15 o 
  -2  -9  10        1.86       -1.89      3.20 o 
  -1  -9  10        9.35        4.80      4.02 o 
   0  -9  10        0.04        3.98      3.64 o 
   1  -9  10        0.46       -0.48      3.49 o 
  -5  -8  10        4.94        6.15      5.11 o 
  -4  -8  10        0.92       -3.73      2.86 o 
  -3  -8  10       39.55       40.58      5.72 o 
  -2  -8  10        0.70       -1.07      3.20 o 
  -1  -8  10       10.73        9.89      3.98 o 
   0  -8  10       32.29       37.11      6.16 o 
   1  -8  10       15.36        8.96      3.08 o 
   2  -8  10        0.18       -0.95      2.61 o 
  -6  -7  10       56.04       60.26      6.01 o 
  -5  -7  10        7.87       13.36      2.65 o 
  -4  -7  10       22.33       23.95      3.61 o 
  -3  -7  10       20.97       13.94      2.55 o 
  -2  -7  10       74.03       68.41      6.55 o 
  -1  -7  10        1.40       11.68      3.98 o 
   0  -7  10      406.99      416.14     10.32 o 
   1  -7  10        1.21        0.55      2.28 o 
   2  -7  10        7.63        4.62      2.55 o 
   3  -7  10       13.83       12.51      5.53 o 
  -6  -6  10        0.06       -0.73      2.47 o 
  -5  -6  10       20.72       29.57      3.98 o 
  -4  -6  10      122.87      129.66      4.88 o 
  -3  -6  10      193.06      167.53      4.21 o 
  -2  -6  10      158.63      158.26      4.25 o 
  -1  -6  10      252.36      224.88      6.71 o 
   0  -6  10        0.09       -0.51      2.05 o 
   1  -6  10      509.22      486.88     10.98 o 
   2  -6  10       61.76       55.39      8.87 o 
   3  -6  10        1.13        2.64      2.40 o 
   4  -6  10        0.00        3.88      5.04 o 
  -6  -5  10        6.83        6.88      3.25 o 
  -5  -5  10      150.72      130.61      6.93 o 
  -4  -5  10       94.81      110.23      4.11 o 
  -3  -5  10       37.01       46.23      3.03 o 
  -2  -5  10       66.05       56.78      2.42 o 
  -1  -5  10       42.46       44.20      2.84 o 
   0  -5  10       88.47       96.97      4.46 o 
   1  -5  10      177.08      172.66      5.96 o 
   2  -5  10      145.79      129.69      5.58 o 
   3  -5  10        0.00        1.86      2.23 o 
   4  -5  10       25.74       27.01      6.30 o 
   5  -5  10        0.39       -3.83      4.56 o 
  -6  -4  10       68.72       65.43      4.33 o 
  -5  -4  10        0.04       -1.98      1.78 o 
  -4  -4  10      278.42      314.14      5.99 o 
  -3  -4  10       55.91       45.79      2.33 o 
  -2  -4  10       19.90       23.46      1.71 o 
  -1  -4  10     5281.74     4994.27     44.98 o 
   0  -4  10      203.17      171.94      3.76 o 
   1  -4  10      492.30      452.12      9.17 o 
   2  -4  10      142.47      135.13      5.16 o 
   3  -4  10       15.26       17.96      2.89 o 
   4  -4  10      149.28      131.00      9.79 o 
   5  -4  10        0.34        1.94      4.80 o 
  -7  -3  10       61.11       60.72      4.67 o 
  -6  -3  10        9.69       10.78      2.60 o 
  -5  -3  10       62.39       68.95      4.19 o 
  -4  -3  10        9.20       12.63      2.24 o 
  -3  -3  10       15.84       16.08      1.59 o 
  -2  -3  10      488.19      542.47      7.06 o 
  -1  -3  10     3367.65     3510.39     31.98 o 
   0  -3  10      222.27      205.35      4.02 o 
   1  -3  10       75.38       71.35      2.04 o 
   2  -3  10        4.71        8.79      1.12 o 
   3  -3  10       17.02       14.58      2.47 o 
   4  -3  10      166.19      170.08     10.62 o 
   5  -3  10       24.80       17.11      5.87 o 
  -7  -2  10        0.40       -1.39      1.96 o 
  -6  -2  10        0.06       -0.16      1.87 o 
  -5  -2  10       83.53       81.37      4.17 o 
  -4  -2  10       19.24       23.31      2.48 o 
  -3  -2  10      789.37      810.84     10.36 o 
  -2  -2  10      722.70      750.96      8.71 o 
  -1  -2  10       61.26       53.85      1.68 o 
   0  -2  10       57.17       47.94      2.43 o 
   1  -2  10      112.22      126.31      3.97 o 
   2  -2  10     3110.13     3222.90     30.17 o 
   3  -2  10      106.12       93.03      2.93 o 
   4  -2  10       31.61       32.45      2.28 o 
   5  -2  10       61.12       64.53      7.76 o 
   6  -2  10        0.87        6.03      3.13 o 
  -7  -1  10        4.61        9.76      2.80 o 
  -6  -1  10       27.39       24.76      3.15 o 
  -5  -1  10       74.70       77.78      6.50 o 
  -4  -1  10       58.77       62.40      3.46 o 
  -3  -1  10      164.11      156.69      3.81 o 
  -2  -1  10      311.90      315.50      4.63 o 
  -1  -1  10      188.49      159.95      3.00 o 
   0  -1  10      637.83      576.47      8.60 o 
   1  -1  10      221.31      207.53      4.73 o 
   2  -1  10      559.80      555.80      6.87 o 
   3  -1  10       25.66       32.16      2.00 o 
   4  -1  10      111.92      110.18      3.49 o 
   5  -1  10       49.38       53.05      3.68 o 
   6  -1  10        7.96        5.97      2.93 o 
  -6   0  10        1.19        3.18      2.22 o 
  -5   0  10        6.78        9.66      3.08 o 
  -4   0  10      137.80      137.30      4.89 o 
  -3   0  10       95.42      118.85      4.05 o 
  -2   0  10      152.46      170.31      3.02 o 
  -1   0  10     3738.84     3553.26     31.86 o 
   0   0  10     3674.27     3467.81     56.30 o 
   1   0  10     2417.86     2419.10     56.20 o 
   2   0  10       20.00       34.86      3.62 o 
   3   0  10     1658.19     1635.84     17.01 o 
   4   0  10       60.20       60.09      4.66 o 
   5   0  10      147.17      148.97      5.40 o 
   6   0  10      231.84      231.41      6.23 o 
  -6   1  10       34.77       26.38      3.44 o 
  -5   1  10       14.34        8.97      4.00 o 
  -4   1  10       70.80       73.25      3.88 o 
  -3   1  10       24.47       10.26      1.86 o 
  -2   1  10      574.54      539.78      6.44 o 
  -1   1  10      100.81      101.75      2.21 o 
   0   1  10      363.15      396.97      5.78 o 
   1   1  10       43.24       47.42      2.32 o 
   2   1  10      290.68      315.72      4.66 o 
   3   1  10        0.63        2.62      0.89 o 
   4   1  10       38.65       48.10      2.43 o 
   5   1  10      300.62      301.80      7.51 o 
   6   1  10        0.79        0.42      2.05 o 
   7   1  10        2.21        0.86      2.12 o 
  -6   2  10       17.43       20.68      3.33 o 
  -5   2  10        1.05        2.14      2.00 o 
  -4   2  10       10.79       12.22      2.69 o 
  -3   2  10      182.19      172.13     10.21 o 
  -2   2  10     4857.43     5103.46     56.60 o 
  -1   2  10     4029.46     4014.83     36.12 o 
   0   2  10     1322.57     1326.07     13.05 o 
   1   2  10       87.86       98.43      2.94 o 
   2   2  10       20.43       30.31      2.99 o 
   3   2  10     1027.38      973.29     11.14 o 
   4   2  10     1166.33     1145.28     14.92 o 
   5   2  10       58.52       58.12      2.67 o 
   6   2  10      344.07      322.15      6.96 o 
   7   2  10       43.06       44.02      5.19 o 
  -6   3  10        0.70        1.50      2.45 o 
  -5   3  10        8.35        9.69      2.64 o 
  -4   3  10      139.46      131.76      5.43 o 
  -3   3  10      384.27      346.17      7.89 o 
  -2   3  10        8.15        8.94      1.12 o 
  -1   3  10       63.57       61.65      2.16 o 
   0   3  10      132.17      117.22      5.52 o 
   1   3  10      114.43      141.73      2.69 o 
   2   3  10        6.93        4.24      0.95 o 
   3   3  10      388.78      389.28      5.90 o 
   4   3  10      385.64      405.20      6.37 o 
   5   3  10       24.76       26.70      2.62 o 
   6   3  10        4.02        1.16      2.23 o 
   7   3  10        2.52        3.83      3.15 o 
  -5   4  10        2.78        2.11      2.24 o 
  -4   4  10      108.04       98.20      5.08 o 
  -3   4  10        4.13        3.48      2.01 o 
  -2   4  10      477.10      470.97      9.01 o 
  -1   4  10       24.10       32.90      3.49 o 
   0   4  10     1489.89     1333.79     14.12 o 
   1   4  10      759.11      780.98      9.38 o 
   2   4  10     8014.88     7998.92     85.02 o 
   3   4  10       78.73      109.67      3.98 o 
   4   4  10      298.63      276.28     14.67 o 
   5   4  10      130.54      145.60      5.38 o 
   6   4  10        9.24        7.76      2.76 o 
   7   4  10        0.04        2.81      2.76 o 
  -5   5  10        4.53        3.90      2.46 o 
  -4   5  10       11.16        9.02      2.54 o 
  -3   5  10        2.12        3.62      2.08 o 
  -2   5  10      123.41      129.83      4.76 o 
  -1   5  10        1.29        1.48      1.11 o 
   0   5  10      222.59      229.50      4.34 o 
   1   5  10      289.48      280.74      6.27 o 
   2   5  10       94.96       97.52      3.90 o 
   3   5  10        7.40        2.42      2.40 o 
   4   5  10      168.01      178.07      5.55 o 
   5   5  10       90.73       90.60      7.47 o 
   6   5  10       12.29       11.52      2.67 o 
   7   5  10        0.12       -3.20      2.57 o 
  -4   6  10        1.80        1.38      2.23 o 
  -3   6  10      210.18      192.74      6.66 o 
  -2   6  10       45.06       51.64      8.82 o 
  -1   6  10      276.86      276.00      6.11 o 
   0   6  10       74.65       63.62      7.22 o 
   1   6  10      179.60      175.81      7.30 o 
   2   6  10       84.46       81.69      3.81 o 
   3   6  10        0.66        3.39      1.74 o 
   4   6  10      118.36      100.31      4.48 o 
   5   6  10       97.12      109.50     11.39 o 
   6   6  10       38.39       45.10      8.90 o 
  -4   7  10        1.43        4.23      2.98 o 
  -3   7  10        2.47       -1.48      1.79 o 
  -2   7  10      220.38      212.20     14.13 o 
  -1   7  10       68.49       75.61      3.97 o 
   0   7  10      104.11      109.81      4.51 o 
   1   7  10        0.26       -0.55      1.53 o 
   2   7  10       94.07       87.42      4.16 o 
   3   7  10       13.11       12.97      3.42 o 
   4   7  10        6.88        2.56      2.28 o 
   5   7  10        9.48        6.64      2.52 o 
   6   7  10        0.42        6.07      2.55 o 
  -3   8  10        0.52       -2.28      2.47 o 
  -2   8  10       57.61       66.18      5.82 o 
  -1   8  10       25.23       27.15      4.12 o 
   0   8  10       41.46       43.66      3.45 o 
   1   8  10      155.74      153.59      5.63 o 
   2   8  10       38.46       54.18      3.80 o 
   3   8  10       30.19       37.98      3.46 o 
   4   8  10        7.29       17.81      3.71 o 
   5   8  10       39.93       50.75      4.51 o 
   6   8  10        1.94        5.94      2.85 o 
  -2   9  10        7.76        3.20      2.96 o 
  -1   9  10      143.47      143.90      8.00 o 
   0   9  10       38.14       44.91      6.28 o 
   1   9  10        0.02        1.83      1.81 o 
   2   9  10       17.99       21.24      3.04 o 
   3   9  10       16.30        8.11      3.25 o 
   4   9  10       29.98       39.94      3.92 o 
   5   9  10        4.48        8.85      2.91 o 
   0  10  10       25.16       30.60      3.66 o 
   1  10  10        4.91        7.56      2.60 o 
   2  10  10       55.19       68.77      4.58 o 
   3  10  10       24.01       16.56      3.22 o 
   4  10  10       49.50       56.52      4.59 o 
  -4  -9  11        1.94        4.07      4.17 o 
  -3  -9  11        0.02       -0.34      3.54 o 
  -2  -9  11       13.94       15.08      4.99 o 
  -1  -9  11        2.59       -3.30      2.86 o 
   0  -9  11        0.00        0.87      3.39 o 
   1  -9  11       10.36       17.07      5.24 o 
  -5  -8  11        0.09        0.24      3.25 o 
  -4  -8  11       18.80       19.10      4.85 o 
  -3  -8  11        3.31        3.05      3.44 o 
  -2  -8  11      221.13      168.82      9.99 o 
  -1  -8  11        6.70        4.32      3.54 o 
   0  -8  11        1.44        3.92      2.56 o 
   1  -8  11        0.00        3.10      2.64 o 
   2  -8  11        0.13       -0.42      2.71 o 
  -6  -7  11       16.03       24.44      4.61 o 
  -5  -7  11        2.79        1.17      1.97 o 
  -4  -7  11        2.88        1.71      3.22 o 
  -3  -7  11       14.55       10.91      3.68 o 
  -2  -7  11      109.87      120.77      5.57 o 
  -1  -7  11     1079.24     1037.61     22.28 o 
   0  -7  11      374.83      344.87     13.09 o 
   1  -7  11        4.67        2.51      2.35 o 
   2  -7  11       43.56       45.44      4.38 o 
   3  -7  11       28.43       40.19      7.18 o 
  -6  -6  11        3.28       -2.28      2.28 o 
  -5  -6  11        4.93        1.75      2.47 o 
  -4  -6  11        4.75       10.68      2.14 o 
  -3  -6  11        0.74       -1.52      1.33 o 
  -2  -6  11      256.81      278.63      8.75 o 
  -1  -6  11       87.02       81.18      5.67 o 
   0  -6  11        0.58        2.64      2.17 o 
   1  -6  11       12.19       12.98      2.72 o 
   2  -6  11       10.34       11.42      3.49 o 
   3  -6  11       36.57       32.69      3.91 o 
   4  -6  11        3.18        5.82      5.38 o 
  -6  -5  11       32.71       39.37      4.75 o 
  -5  -5  11       85.46       83.10      5.58 o 
  -4  -5  11       10.76       13.24      1.90 o 
  -3  -5  11      278.38      287.81      5.45 o 
  -2  -5  11       86.79       76.56      2.76 o 
  -1  -5  11      435.26      394.66      8.60 o 
   0  -5  11      395.31      418.32      9.13 o 
   1  -5  11      255.07      259.79      7.36 o 
   2  -5  11       35.90       30.08      3.85 o 
   3  -5  11        0.39       -0.57      2.08 o 
   4  -5  11        6.25        9.16      5.19 o 
  -6  -4  11       17.23       15.51      4.24 o 
  -5  -4  11        0.03        0.26      1.86 o 
  -4  -4  11        8.64        4.32      1.68 o 
  -3  -4  11       11.21       11.83      2.18 o 
  -2  -4  11      226.48      223.94      4.23 o 
  -1  -4  11      754.79      755.85      8.96 o 
   0  -4  11      302.43      306.08      7.10 o 
   1  -4  11        8.41       17.45      2.36 o 
   2  -4  11       22.54       24.26      2.86 o 
   3  -4  11       58.53       50.62      4.05 o 
   4  -4  11       73.05       60.75      7.71 o 
   5  -4  11        5.14        9.11      5.62 o 
  -7  -3  11        0.07       -0.75      2.18 o 
  -6  -3  11       53.76       56.17      4.87 o 
  -5  -3  11      209.70      211.92      6.39 o 
  -4  -3  11      974.86      971.43     16.61 o 
  -3  -3  11      886.75      897.67     10.81 o 
  -2  -3  11        1.05        3.83      1.11 o 
  -1  -3  11      185.65      182.11      3.98 o 
   0  -3  11       12.28       23.45      2.30 o 
   1  -3  11       40.79       45.53      1.54 o 
   2  -3  11      132.35      147.30      5.13 o 
   3  -3  11        0.24        3.03      2.16 o 
   4  -3  11       60.44       55.45      4.16 o 
   5  -3  11        4.19       -3.30      4.02 o 
  -7  -2  11        0.02       -0.09      2.01 o 
  -6  -2  11       93.28       92.56      5.09 o 
  -5  -2  11      116.42      102.65      4.59 o 
  -4  -2  11      219.22      227.43      6.10 o 
  -3  -2  11       47.92       57.23      2.35 o 
  -2  -2  11        5.93        7.09      1.12 o 
  -1  -2  11      283.11      227.48      3.56 o 
   0  -2  11      247.05      231.63      5.18 o 
   1  -2  11       17.82       31.92      2.32 o 
   2  -2  11      162.98      171.79      5.04 o 
   3  -2  11       17.82       22.78      2.19 o 
   4  -2  11       14.47       17.80      2.73 o 
   5  -2  11       44.04       37.38      6.79 o 
  -6  -1  11        2.05        3.36      2.18 o 
  -5  -1  11      189.23      173.73      5.96 o 
  -4  -1  11       55.84       64.29      5.62 o 
  -3  -1  11        0.11        1.82      1.35 o 
  -2  -1  11      202.48      205.03      3.62 o 
  -1  -1  11       25.96       38.61      1.53 o 
   0  -1  11        0.59        6.06      6.38 o 
   1  -1  11      220.21      195.73      4.71 o 
   2  -1  11       13.74       15.29      1.16 o 
   3  -1  11      141.95      138.37      3.53 o 
   4  -1  11       35.97       35.39      3.78 o 
   5  -1  11      122.90      115.15      8.87 o 
   6  -1  11       11.35       11.22      3.29 o 
  -6   0  11        0.16       -2.15      1.76 o 
  -5   0  11      159.06      145.96      5.59 o 
  -4   0  11       80.57       64.75      6.06 o 
  -3   0  11      153.11      162.19      4.78 o 
  -2   0  11       10.04        6.64      0.90 o 
  -1   0  11      145.55      142.43      2.68 o 
   0   0  11      234.97      237.16      3.96 o 
   1   0  11      542.79      542.63      6.22 o 
   2   0  11     2254.71     2272.03     21.69 o 
   3   0  11      885.97     1037.60     11.90 o 
   4   0  11      151.58      141.67      3.79 o 
   5   0  11       12.34       21.94      2.69 o 
   6   0  11       27.43       42.52      3.16 o 
  -6   1  11        5.37        1.41      2.26 o 
  -5   1  11        3.93        0.92      2.06 o 
  -4   1  11      312.07      324.27      7.90 o 
  -3   1  11       54.04       55.19      3.16 o 
  -2   1  11       15.10       19.73      1.26 o 
  -1   1  11       33.01       24.58      1.30 o 
   0   1  11      387.47      393.89      4.97 o 
   1   1  11     2227.37     2112.67     22.23 o 
   2   1  11      483.58      514.18      8.64 o 
   3   1  11      125.09      123.39      3.13 o 
   4   1  11       45.06       51.05      2.50 o 
   5   1  11      168.79      171.04      4.60 o 
   6   1  11       17.14       13.86      2.23 o 
  -6   2  11        1.45        0.02      2.11 o 
  -5   2  11      115.55       89.29      6.59 o 
  -4   2  11       60.41       53.34      3.69 o 
  -3   2  11       77.37       95.49      6.62 o 
  -2   2  11        7.67       14.62      2.38 o 
  -1   2  11      505.61      523.82      6.65 o 
   0   2  11     1506.79     1493.86     14.66 o 
   1   2  11     5402.48     5778.83     50.92 o 
   2   2  11      231.10      245.03      4.42 o 
   3   2  11      180.21      225.36      4.45 o 
   4   2  11      651.80      645.44     10.20 o 
   5   2  11       43.71       40.49      2.33 o 
   6   2  11        0.68        1.79      2.23 o 
   7   2  11       32.16       33.07      4.61 o 
  -6   3  11        2.43       -0.62      2.07 o 
  -5   3  11        0.10        2.22      2.22 o 
  -4   3  11        3.77        0.07      1.86 o 
  -3   3  11      150.49      144.55      5.07 o 
  -2   3  11      786.12      775.87     10.52 o 
  -1   3  11      773.95      728.25      8.60 o 
   0   3  11      661.90      661.75      7.75 o 
   1   3  11       37.82       33.17      1.60 o 
   2   3  11     1060.74     1103.18     14.38 o 
   3   3  11      104.59       95.52      2.87 o 
   4   3  11      282.54      252.87      6.35 o 
   5   3  11      162.43      149.20      5.11 o 
   6   3  11       39.26       51.15      4.85 o 
   7   3  11        8.57        8.10      3.30 o 
  -5   4  11        0.68        2.23      2.36 o 
  -4   4  11       18.38       12.25      2.58 o 
  -3   4  11       39.76       32.41      4.24 o 
  -2   4  11        0.75        1.11      1.51 o 
  -1   4  11      147.96      202.79      4.05 o 
   0   4  11      192.72      172.30      3.60 o 
   1   4  11     7355.72     7552.41     66.55 o 
   2   4  11     5288.47     5259.95     57.77 o 
   3   4  11      366.44      366.27      9.43 o 
   4   4  11       72.17       84.45      3.82 o 
   5   4  11        6.21        7.51      2.19 o 
   7   4  11        3.26       -1.60      2.67 o 
  -5   5  11        5.06        8.99      2.74 o 
  -4   5  11       37.60       51.82      4.29 o 
  -3   5  11       68.76       81.10      4.47 o 
  -2   5  11        8.59        6.59      1.92 o 
  -1   5  11       88.28       75.27      3.69 o 
   0   5  11      372.69      386.80      5.95 o 
   1   5  11        0.86        1.52      1.84 o 
   2   5  11       29.17       30.35      4.85 o 
   3   5  11       50.66       47.15      2.97 o 
   4   5  11       63.94       54.60      3.37 o 
   5   5  11       68.84       71.54      4.13 o 
   6   5  11       45.68       50.69      3.98 o 
  -4   6  11        2.61       -0.25      2.17 o 
  -3   6  11      163.89      180.81      6.47 o 
  -2   6  11      185.40      193.29      6.16 o 
  -1   6  11      398.25      419.16     13.23 o 
   0   6  11       60.92       57.34      3.30 o 
   1   6  11       71.09       71.40      6.25 o 
   2   6  11      130.32      135.88      4.75 o 
   3   6  11       20.71       22.79      4.10 o 
   4   6  11        9.63       13.80      2.41 o 
   5   6  11      148.33      128.22      5.48 o 
   6   6  11       46.64       46.87      3.95 o 
  -4   7  11        3.12        1.55      2.36 o 
  -3   7  11        1.50       -0.14      2.21 o 
  -2   7  11      306.20      306.55      8.13 o 
  -1   7  11      168.09      156.21      5.47 o 
   0   7  11       70.84       68.27      5.31 o 
   1   7  11        2.97        2.88      1.79 o 
   2   7  11        0.37        2.35      3.39 o 
   3   7  11       31.41       44.90      3.41 o 
   4   7  11        3.66        6.18      2.19 o 
   5   7  11        2.24        1.24      2.04 o 
   6   7  11        4.83        3.05      2.45 o 
  -3   8  11        0.23       -1.50      2.47 o 
  -2   8  11      160.26      165.38      8.53 o 
  -1   8  11       24.39       23.27      3.93 o 
   0   8  11       28.79       24.88      5.24 o 
   1   8  11        9.90       12.81      2.46 o 
   2   8  11       81.70       84.22      5.31 o 
   3   8  11       93.27      104.22      4.90 o 
   4   8  11       18.36        9.53      2.77 o 
   5   8  11        9.19       14.78      2.99 o 
  -2   9  11        0.13        2.81      2.86 o 
  -1   9  11        0.31        3.49      2.67 o 
   0   9  11        0.61       -2.36      1.57 o 
   1   9  11        0.00        1.55      1.97 o 
   2   9  11       14.32       14.68      2.73 o 
   3   9  11        2.93        0.57      5.60 o 
   4   9  11       35.00       38.81      3.93 o 
   5   9  11       34.26       42.31      4.23 o 
   0  10  11        0.20        1.68      2.05 o 
   1  10  11        1.25        3.96      2.41 o 
   2  10  11       57.67       52.40      6.08 o 
   3  10  11        1.43        3.87      2.69 o 
   4  10  11        3.56        5.48      2.68 o 
  -4  -9  12       13.05       12.61      4.70 o 
  -3  -9  12       24.62       33.16      6.06 o 
  -2  -9  12       12.44        2.13      3.73 o 
  -1  -9  12        0.04       -2.57      3.10 o 
   0  -9  12        6.47       15.90      4.85 o 
   1  -9  12       11.05       18.47      5.19 o 
  -5  -8  12        0.11        2.52      3.68 o 
  -4  -8  12        1.66        0.00      3.05 o 
  -3  -8  12       24.72       23.90      4.99 o 
  -2  -8  12        6.08       10.08      4.07 o 
  -1  -8  12        8.25        0.10      3.15 o 
   0  -8  12       13.33       13.99      3.16 o 
   1  -8  12        0.07        3.85      3.44 o 
   2  -8  12        7.02        5.54      3.20 o 
  -5  -7  12        1.64        1.17      1.94 o 
  -4  -7  12       55.37       52.36      6.06 o 
  -3  -7  12       14.20        3.20      3.54 o 
  -2  -7  12        2.41        6.43      2.53 o 
  -1  -7  12        5.43       15.73      2.91 o 
   0  -7  12       67.18       76.59      5.36 o 
   1  -7  12       11.22        6.84      2.53 o 
   2  -7  12        9.57        9.45      5.53 o 
   3  -7  12        0.13        3.10      4.56 o 
  -6  -6  12        0.57       -0.05      2.67 o 
  -5  -6  12        0.04       -2.28      1.94 o 
  -4  -6  12       45.92       40.18      3.13 o 
  -3  -6  12       23.80       33.49      2.36 o 
  -2  -6  12     1962.98     1861.02     26.02 o 
  -1  -6  12      351.18      292.54      7.97 o 
   0  -6  12       69.10       71.92      4.51 o 
   1  -6  12       39.67       31.26      3.51 o 
   2  -6  12      268.95      257.43      8.35 o 
   3  -6  12        1.35        2.01      2.57 o 
   4  -6  12        1.18       -6.35      4.46 o 
  -6  -5  12       29.76       27.68      4.41 o 
  -5  -5  12      113.83      130.99      5.33 o 
  -4  -5  12        1.63        1.93      1.53 o 
  -3  -5  12       56.57       53.70      2.64 o 
  -2  -5  12      122.30      106.01      3.15 o 
  -1  -5  12        8.58        9.10      2.47 o 
   0  -5  12      705.18      654.58     12.13 o 
   1  -5  12      102.84      110.77      5.07 o 
   2  -5  12      233.08      214.93      7.12 o 
   3  -5  12       10.18        7.32      2.55 o 
   4  -5  12       41.60       39.95      7.22 o 
  -6  -4  12        4.22        2.65      2.35 o 
  -5  -4  12       16.71       16.62      3.81 o 
  -4  -4  12      160.15      168.25      4.55 o 
  -3  -4  12       81.55       66.86      2.74 o 
  -2  -4  12        0.05        0.29      0.99 o 
  -1  -4  12      239.25      234.96      5.50 o 
   0  -4  12       73.93       79.51      3.79 o 
   1  -4  12       34.30       32.17      3.10 o 
   2  -4  12       38.59       36.67      3.28 o 
   3  -4  12        5.62        4.88      3.25 o 
   4  -4  12       15.80        7.42      4.90 o 
   5  -4  12        0.87       -0.73      4.70 o 
  -6  -3  12        4.38        2.36      4.12 o 
  -5  -3  12       22.44       17.43      2.73 o 
  -4  -3  12       86.89       83.26      6.88 o 
  -3  -3  12      204.66      222.68      4.55 o 
  -2  -3  12     1011.21     1080.91     11.93 o 
  -1  -3  12      846.44      948.23     13.94 o 
   0  -3  12      124.01      117.02      4.09 o 
   1  -3  12      119.14      112.52      4.19 o 
   2  -3  12      115.03      114.59      4.70 o 
   3  -3  12      501.79      501.11     10.73 o 
   4  -3  12       56.23       62.78      4.53 o 
   5  -3  12       83.94       78.11      8.97 o 
  -6  -2  12       19.77       22.24      3.98 o 
  -5  -2  12       59.40       66.87      4.00 o 
  -4  -2  12        6.30       10.10      2.04 o 
  -3  -2  12      125.14      125.75      3.30 o 
  -2  -2  12        6.02        7.82      1.13 o 
   0  -2  12       49.84       53.44      2.77 o 
   1  -2  12       20.52       22.05      7.95 o 
   2  -2  12       22.04       22.16      1.38 o 
   3  -2  12        5.99        5.10      1.92 o 
   4  -2  12       91.45       93.56      4.82 o 
   5  -2  12       73.95       86.01      8.78 o 
   6  -2  12       10.97        1.41      4.90 o 
  -6  -1  12        3.12        4.51      2.28 o 
  -5  -1  12       47.19       43.82      3.55 o 
  -4  -1  12      219.23      217.24      6.10 o 
  -3  -1  12       81.33       65.33      2.31 o 
  -2  -1  12       11.47       14.33      1.25 o 
  -1  -1  12     3078.30     3104.90     28.71 o 
   0  -1  12      996.47      867.22     17.11 o 
   1  -1  12      372.09      375.43      7.09 o 
   2  -1  12       25.92       24.94      1.57 o 
   3  -1  12      393.31      401.33      6.17 o 
   4  -1  12      242.61      256.65      8.59 o 
   5  -1  12        0.36        5.82      4.12 o 
  -6   0  12        0.01        2.97      2.17 o 
  -5   0  12       10.77       12.55      2.60 o 
  -4   0  12       99.53      107.70      8.19 o 
  -3   0  12      134.52      134.16      6.79 o 
  -2   0  12      905.27      979.62     10.61 o 
  -1   0  12      436.43      426.35      5.46 o 
   0   0  12      299.94      325.89      5.05 o 
   1   0  12        3.08        0.36      0.94 o 
   2   0  12      304.12      259.34      4.16 o 
   3   0  12      279.73      286.29      6.09 o 
   4   0  12       47.12       47.27      3.57 o 
   5   0  12      291.67      308.22      7.70 o 
   6   0  12      152.58      146.85     11.05 o 
  -6   1  12       23.02       27.66      3.55 o 
  -5   1  12        7.83        5.16      2.34 o 
  -4   1  12       59.43       72.94     11.13 o 
  -3   1  12      446.59      417.01      8.28 o 
  -2   1  12      267.02      262.00      4.10 o 
  -1   1  12     1546.97     1554.35     15.28 o 
   0   1  12      787.10      767.87      8.59 o 
   1   1  12       22.06       23.62      1.28 o 
   2   1  12      349.46      375.42      5.34 o 
   3   1  12       30.73       35.78      3.54 o 
   4   1  12       71.56       65.60      2.79 o 
   5   1  12      274.75      264.95      7.74 o 
   6   1  12        9.83       11.65      2.22 o 
  -6   2  12        1.54        0.26      2.24 o 
  -5   2  12        0.21       -0.18      1.93 o 
  -4   2  12        3.63        9.09      2.33 o 
  -3   2  12        0.31       -0.36      1.41 o 
  -2   2  12      345.29      375.71      5.31 o 
  -1   2  12      104.08      108.83      3.20 o 
   0   2  12     6303.93     6161.17     67.51 o 
   1   2  12     2085.06     2200.24     20.78 o 
   2   2  12      233.28      291.35      6.88 o 
   3   2  12      102.54      132.09      6.03 o 
   4   2  12      165.14      147.01      3.94 o 
   5   2  12        2.82        2.17      1.42 o 
   6   2  12      164.84      153.69      7.37 o 
   7   2  12       10.12       13.04      3.78 o 
  -6   3  12       12.19       15.42      3.44 o 
  -5   3  12       42.07       40.51      3.94 o 
  -4   3  12      121.05      105.34      5.08 o 
  -3   3  12      209.08      189.17      5.84 o 
  -2   3  12      296.84      304.75      4.93 o 
  -1   3  12      407.31      426.14      6.36 o 
   0   3  12       86.21       65.48      2.14 o 
   1   3  12      241.46      217.97      3.66 o 
   2   3  12       56.53       72.49      2.86 o 
   3   3  12      141.55      150.37      3.50 o 
   4   3  12      236.63      241.08     10.23 o 
   5   3  12      243.30      244.41      6.57 o 
   6   3  12       30.21       26.57      3.93 o 
   7   3  12       20.41       20.56      3.93 o 
  -5   4  12        0.17       -0.10      2.14 o 
  -4   4  12        2.44        4.79      3.32 o 
  -3   4  12      306.75      309.71      7.87 o 
  -2   4  12      682.47      686.51     11.58 o 
  -1   4  12        4.87        8.76      1.27 o 
   0   4  12      221.86      280.42      4.65 o 
   1   4  12     1877.86     1943.14     25.95 o 
   2   4  12     4674.33     4837.35     53.39 o 
   3   4  12      241.27      243.53      6.03 o 
   4   4  12        9.31       14.38      2.17 o 
   5   4  12       58.77       49.16      3.61 o 
   6   4  12       83.16       87.85      4.60 o 
   7   4  12        0.87        1.65      2.91 o 
  -5   5  12        1.14        0.66      2.33 o 
  -4   5  12        0.00       -0.44      1.83 o 
  -3   5  12      442.06      431.90      9.82 o 
  -2   5  12       67.29       68.02      3.74 o 
  -1   5  12      428.96      434.97      8.33 o 
   0   5  12       17.45       21.22      1.69 o 
   1   5  12      192.10      171.70      4.94 o 
   2   5  12      251.30      224.58      5.89 o 
   3   5  12       45.31       55.13      3.26 o 
   4   5  12      111.09      132.59      4.90 o 
   5   5  12       35.49       26.91      3.01 o 
   6   5  12        8.35        6.88      2.39 o 
  -4   6  12        2.85       -0.10      2.05 o 
  -3   6  12      146.22      139.13      8.78 o 
  -2   6  12        4.72        5.16      2.07 o 
  -1   6  12       22.44       34.07      2.36 o 
   0   6  12        0.19        0.49      1.36 o 
   1   6  12       81.12       61.89      3.38 o 
   2   6  12       29.00       28.74      3.08 o 
   3   6  12        0.72        0.75      1.51 o 
   4   6  12      216.80      217.96      6.60 o 
   5   6  12       16.39       28.18      3.35 o 
   6   6  12       55.77       56.38      4.35 o 
  -3   7  12        0.14       -2.39      2.88 o 
  -2   7  12        3.75        4.99      2.72 o 
  -1   7  12       61.76       68.17      4.19 o 
   0   7  12       29.57       35.59      2.98 o 
   1   7  12        3.92        3.84      1.70 o 
   2   7  12      167.23      158.88      9.79 o 
   3   7  12        8.44        3.77      1.90 o 
   4   7  12       24.13       21.19      2.84 o 
   5   7  12        2.80        5.94      2.38 o 
   6   7  12       77.39       69.84      6.84 o 
  -3   8  12        7.13        8.48      3.59 o 
  -2   8  12       47.31       50.62      5.38 o 
  -1   8  12       93.77       98.47      6.40 o 
   0   8  12       37.58       36.46      3.28 o 
   1   8  12       66.84       58.06      3.82 o 
   2   8  12       19.94       38.88      3.73 o 
   3   8  12       39.18       52.17      3.88 o 
   4   8  12       31.41       23.57      3.17 o 
   5   8  12       51.00       59.32      4.51 o 
  -2   9  12        0.00        3.64      3.15 o 
  -1   9  12       11.29        8.63      3.49 o 
   0   9  12        0.04        0.15      2.01 o 
   1   9  12       16.85       13.66      2.64 o 
   2   9  12       40.22       38.06      3.61 o 
   3   9  12       20.08       17.79      3.07 o 
   4   9  12       19.47       14.13      3.12 o 
   5   9  12        2.23       -3.24      2.33 o 
   0  10  12        3.95       -1.25      1.99 o 
   1  10  12       54.47       46.63      4.12 o 
   2  10  12       13.41       22.66      4.68 o 
   3  10  12        0.71        1.31      2.24 o 
   4  10  12        6.06       11.94      3.23 o 
  -4  -9  13        3.03        0.97      3.88 o 
  -3  -9  13        1.95        4.46      4.07 o 
  -2  -9  13        8.65        9.65      4.46 o 
  -1  -9  13        2.51       -0.68      3.20 o 
   0  -9  13        2.63        2.04      3.49 o 
  -5  -8  13        1.68        2.52      3.54 o 
  -4  -8  13        8.28        8.05      4.07 o 
  -3  -8  13       97.38       81.60      7.71 o 
  -2  -8  13       12.93        6.40      4.07 o 
  -1  -8  13       27.97       29.09      5.19 o 
   0  -8  13        1.21        2.31      3.25 o 
   1  -8  13       14.55        8.38      5.38 o 
   2  -8  13        0.62       -0.35      2.64 o 
  -5  -7  13        4.18        2.33      2.57 o 
  -4  -7  13        1.40       -0.78      2.86 o 
  -3  -7  13      197.40      173.04      9.75 o 
  -2  -7  13       51.79       42.90      3.89 o 
  -1  -7  13       83.06       66.54      4.47 o 
   0  -7  13      259.71      265.24      8.31 o 
   1  -7  13        6.77        5.75      4.92 o 
   2  -7  13       12.05        6.82      2.94 o 
   3  -7  13        5.00        8.97      5.48 o 
  -6  -6  13        2.79        6.45      3.39 o 
  -5  -6  13        1.35       -1.31      2.08 o 
  -4  -6  13        3.14        2.16      1.87 o 
  -3  -6  13       68.13       72.15      4.46 o 
  -2  -6  13      138.65      154.43      7.42 o 
  -1  -6  13      619.94      568.11     11.63 o 
   0  -6  13        0.16       -1.16      1.90 o 
   1  -6  13       74.77       74.24      4.82 o 
   2  -6  13        6.92       16.28      6.08 o 
   3  -6  13        0.43        2.17      2.47 o 
   4  -6  13        9.09        2.18      5.19 o 
  -6  -5  13        0.39        0.73      2.72 o 
  -5  -5  13        1.86        2.24      4.99 o 
  -4  -5  13      444.30      386.85      8.83 o 
  -3  -5  13       13.59        9.24      1.59 o 
  -2  -5  13       38.07       46.83      3.41 o 
  -1  -5  13      108.10      101.36      4.61 o 
   0  -5  13       53.00       52.71      3.78 o 
   1  -5  13      266.10      274.89      7.76 o 
   2  -5  13      186.38      168.98      6.39 o 
   3  -5  13       76.22       54.93      4.44 o 
   4  -5  13        1.44        1.75      4.61 o 
  -6  -4  13        0.42       -0.62      1.93 o 
  -5  -4  13       14.12        8.78      2.47 o 
  -4  -4  13       77.15       76.28      3.31 o 
  -3  -4  13       10.42       11.61      1.61 o 
  -2  -4  13      822.54      810.07      9.82 o 
  -1  -4  13      356.39      348.31      7.73 o 
   0  -4  13      166.92      164.05      5.31 o 
   1  -4  13       29.50       32.07      2.97 o 
   2  -4  13        0.44       -2.34      1.66 o 
   3  -4  13      403.66      401.53     10.01 o 
   4  -4  13        0.76        3.49      4.65 o 
   5  -4  13       13.79       12.80      5.77 o 
  -6  -3  13        4.96        2.93      2.33 o 
  -5  -3  13      285.33      275.04      7.46 o 
  -4  -3  13      704.69      719.75     12.46 o 
  -3  -3  13      143.96      149.52      3.81 o 
  -2  -3  13       39.06       56.13      2.23 o 
  -1  -3  13       34.59       29.39      3.30 o 
   0  -3  13      494.48      498.10      9.15 o 
   1  -3  13       79.49       59.48      3.35 o 
   2  -3  13        6.50        9.90      2.08 o 
   3  -3  13       28.33       33.61      4.27 o 
   4  -3  13      142.63      131.75      5.90 o 
   5  -3  13       51.30       51.44      7.76 o 
  -6  -2  13       42.40       38.38      3.73 o 
  -5  -2  13      147.62      147.79      5.60 o 
  -4  -2  13        6.19        0.59      3.95 o 
  -3  -2  13      437.86      414.88      6.37 o 
  -2  -2  13      120.30       97.38      2.70 o 
  -1  -2  13      143.63      166.61      4.18 o 
   0  -2  13        0.13        0.39      1.22 o 
   1  -2  13     3003.76     2977.79     53.06 o 
   2  -2  13        0.31        0.57      1.58 o 
   3  -2  13        0.12        0.84      1.72 o 
   4  -2  13      188.35      189.51      6.59 o 
   5  -2  13       50.66       53.67      7.47 o 
   6  -2  13        1.05       -0.15      4.65 o 
  -6  -1  13       70.53       53.23     10.55 o 
  -5  -1  13      322.61      314.49     11.71 o 
  -4  -1  13        0.03        3.56      1.69 o 
  -3  -1  13        5.94        4.48      1.11 o 
  -2  -1  13       26.99       21.18      1.52 o 
  -1  -1  13      120.42      150.92      3.75 o 
   0  -1  13      928.03      971.77     13.57 o 
   1  -1  13       74.79       74.72      3.24 o 
   2  -1  13      690.37      728.69      8.54 o 
   3  -1  13       22.91       23.39      3.04 o 
   4  -1  13       82.17       85.98      4.77 o 
   5  -1  13        3.85        3.35      3.88 o 
   6  -1  13        6.43        7.56      4.95 o 
  -6   0  13        0.35        6.11      2.45 o 
  -5   0  13        4.72        5.16      2.16 o 
  -4   0  13      248.30      241.30      9.16 o 
  -3   0  13      138.89      158.46      4.84 o 
  -2   0  13     1162.80     1083.82     11.63 o 
  -1   0  13       12.02        7.18      0.92 o 
   0   0  13      125.28      128.08      2.72 o 
   1   0  13      223.00      206.03      4.82 o 
   2   0  13     1735.03     1822.07     18.07 o 
   3   0  13     1741.44     1758.12     18.30 o 
   4   0  13        2.07        0.27      1.32 o 
   5   0  13      444.34      408.71      9.82 o 
  -6   1  13        0.18       -2.80      1.87 o 
  -5   1  13       23.69       19.30      2.96 o 
  -4   1  13      159.02      147.98      5.38 o 
  -3   1  13       10.21       11.74      1.91 o 
  -2   1  13     1048.90     1088.08     14.79 o 
  -1   1  13       38.64       39.16      2.86 o 
   0   1  13       55.69       50.65      2.93 o 
   1   1  13      118.21      103.24      2.38 o 
   2   1  13     1119.55     1065.51     22.18 o 
   3   1  13       15.29       22.20      2.22 o 
   4   1  13      107.39      106.04      3.43 o 
   5   1  13       15.09       17.21      2.73 o 
   6   1  13       90.96       88.64      3.99 o 
  -6   2  13        1.05       -1.50      1.91 o 
  -5   2  13      112.98      112.91      5.44 o 
  -4   2  13      306.39      300.20      7.97 o 
  -3   2  13       59.35       52.51      3.25 o 
  -2   2  13      441.44      442.37      6.03 o 
  -1   2  13     1979.60     2005.61     23.76 o 
   0   2  13      441.58      474.07      6.62 o 
   1   2  13     1499.82     1500.46     14.96 o 
   2   2  13      306.14      334.31      5.06 o 
   3   2  13       74.23       74.32      2.62 o 
   4   2  13       13.41       21.27      1.92 o 
   5   2  13       25.61       19.21      2.04 o 
   6   2  13       45.71       57.89      5.09 o 
  -6   3  13        2.63        5.69      2.74 o 
  -5   3  13       51.31       61.73      4.62 o 
  -4   3  13      179.52      189.68      6.54 o 
  -3   3  13       12.15       13.14      3.44 o 
  -2   3  13      111.12      107.49      6.76 o 
  -1   3  13      378.82      346.00      5.28 o 
   0   3  13      279.18      314.06      7.63 o 
   1   3  13      371.92      358.48      7.54 o 
   2   3  13      357.11      366.89      8.35 o 
   3   3  13       82.90       72.40      2.63 o 
   4   3  13       10.82       14.45      2.14 o 
   5   3  13        0.02        1.37      1.64 o 
   6   3  13       55.39       54.83      5.04 o 
  -5   4  13       21.00       20.09      3.30 o 
  -4   4  13      214.31      204.42      6.93 o 
  -3   4  13       38.15       47.47      3.62 o 
  -2   4  13      307.93      295.22      7.01 o 
  -1   4  13      102.29       90.13      3.56 o 
   0   4  13      333.56      355.32      5.45 o 
   1   4  13     2245.25     2295.35     30.20 o 
   2   4  13     2467.78     2503.33     29.83 o 
   3   4  13       23.86       26.49      2.34 o 
   4   4  13       16.36       23.86      2.74 o 
   5   4  13       66.89       72.71      7.18 o 
   6   4  13        0.93        2.72      1.99 o 
  -5   5  13        2.22        4.46      2.74 o 
  -4   5  13        4.26        1.85      2.22 o 
  -3   5  13       49.58       61.91      4.05 o 
  -2   5  13       16.96       19.64      2.52 o 
  -1   5  13      337.09      301.22      5.47 o 
   0   5  13      112.72      121.61      3.25 o 
   1   5  13       14.73       21.20      2.13 o 
   2   5  13        3.78        5.21      1.66 o 
   3   5  13       30.38       26.76      2.50 o 
   4   5  13       32.11       26.21      2.77 o 
   5   5  13        2.62        2.89      1.98 o 
   6   5  13      108.36      112.40      6.21 o 
  -4   6  13        1.52       -1.15      2.14 o 
  -3   6  13      231.02      212.00      7.11 o 
  -2   6  13      315.13      311.67      7.88 o 
  -1   6  13       99.42       99.34      3.51 o 
   0   6  13       61.46       50.42      3.05 o 
   1   6  13        0.36       -1.41      1.33 o 
   2   6  13       53.54       61.12      3.39 o 
   3   6  13      541.78      518.00     10.20 o 
   4   6  13       12.25        7.83      3.32 o 
   5   6  13        1.70        3.32      2.02 o 
   6   6  13       10.92       11.99      2.81 o 
  -3   7  13        2.38        3.53      2.53 o 
  -2   7  13        0.52       -2.28      2.18 o 
  -1   7  13      146.54      157.28      7.66 o 
   0   7  13        7.84        5.94      1.94 o 
   1   7  13        2.50        2.33      1.63 o 
   2   7  13        2.74        5.77      2.12 o 
   3   7  13        2.55        8.67      2.22 o 
   4   7  13        1.66        6.52      2.28 o 
   5   7  13       23.95       24.62      3.27 o 
   6   7  13        7.58       11.59      2.89 o 
  -3   8  13        3.02        4.12      3.49 o 
  -2   8  13      109.73      100.65      6.98 o 
  -1   8  13       63.32       72.72      5.91 o 
   0   8  13      162.27      155.06      5.69 o 
   1   8  13       13.61       12.81      2.50 o 
   2   8  13       54.08       52.87      3.79 o 
   3   8  13        7.94        6.07      2.32 o 
   4   8  13       97.06      101.08      7.05 o 
   5   8  13        1.45        6.61      5.11 o 
  -2   9  13        0.79       -1.79      2.86 o 
  -1   9  13       20.21       31.71      4.85 o 
   0   9  13        2.30        0.94      1.90 o 
   1   9  13      120.47      132.28      5.69 o 
   2   9  13        0.01        1.40      2.08 o 
   3   9  13        3.14        9.30      3.01 o 
   4   9  13        4.49        6.76      3.44 o 
   5   9  13       13.85       12.13      3.08 o 
   0  10  13        7.26       10.91      3.93 o 
   1  10  13        0.42        2.95      2.46 o 
   2  10  13        2.05        3.37      2.48 o 
   3  10  13        0.88        0.14      2.22 o 
  -3  -9  14        9.48        6.69      4.36 o 
  -2  -9  14        0.16       -1.60      3.20 o 
  -1  -9  14        0.01        2.47      3.54 o 
   0  -9  14        2.91        9.99      4.75 o 
  -4  -8  14        3.23        3.83      3.59 o 
  -3  -8  14       32.60       21.43      4.95 o 
  -2  -8  14        9.85       20.99      5.19 o 
  -1  -8  14        6.42        8.10      3.93 o 
   0  -8  14        8.54       14.04      3.20 o 
   1  -8  14       43.50       49.20      4.91 o 
   2  -8  14        3.77       -2.51      2.69 o 
  -4  -7  14       86.19       85.77      7.37 o 
  -3  -7  14      134.04      133.67      8.97 o 
  -2  -7  14        2.75        2.79      2.35 o 
  -1  -7  14        1.38        7.22      2.67 o 
   0  -7  14       16.73       18.86      3.27 o 
   1  -7  14        8.33       19.37      7.68 o 
   2  -7  14       31.76       29.23      4.04 o 
   3  -7  14       10.59       -1.26      4.70 o 
  -6  -6  14        0.84        1.02      2.76 o 
  -5  -6  14        8.61        1.89      2.52 o 
  -4  -6  14        3.79        9.55      1.80 o 
  -3  -6  14      102.19      116.75      5.84 o 
  -2  -6  14      156.54      151.53      5.94 o 
  -1  -6  14      371.28      379.64      9.31 o 
   0  -6  14       52.33       62.04      4.30 o 
   1  -6  14       77.94       73.32      4.85 o 
   2  -6  14      114.90      124.08      6.11 o 
   3  -6  14        9.66       11.29      3.06 o 
  -6  -5  14        3.85        5.87      3.15 o 
  -5  -5  14       34.54       37.35      3.56 o 
  -4  -5  14       17.42       22.65      2.18 o 
  -3  -5  14       16.78       20.06      1.95 o 
  -2  -5  14      286.97      284.65     14.28 o 
  -1  -5  14       59.99       60.38      3.95 o 
   0  -5  14      490.72      496.67     12.12 o 
   1  -5  14      200.27      190.14      6.57 o 
   2  -5  14       25.97       15.77      2.90 o 
   3  -5  14        5.44       10.90      2.89 o 
   4  -5  14      117.93      132.80     10.62 o 
  -6  -4  14        8.63        5.29      2.51 o 
  -5  -4  14        2.43        2.79      2.62 o 
  -4  -4  14       10.83        7.89      1.81 o 
  -3  -4  14       14.32       18.86      1.94 o 
  -2  -4  14      413.43      406.38      6.20 o 
  -1  -4  14       67.98       66.39      3.78 o 
   0  -4  14       20.13       22.35      3.10 o 
   1  -4  14       10.42       10.61      5.55 o 
   2  -4  14      100.97       96.68      4.69 o 
   3  -4  14      135.39      140.25     11.30 o 
   4  -4  14       65.37       69.28      8.39 o 
   5  -4  14        3.78        4.65      5.33 o 
  -6  -3  14       15.81       16.47      4.36 o 
  -5  -3  14       51.13       52.33      3.88 o 
  -4  -3  14      515.71      536.88     10.31 o 
  -3  -3  14       32.32       38.23      2.21 o 
  -2  -3  14      122.70      136.13      3.29 o 
  -1  -3  14     1045.38     1092.40     14.40 o 
   0  -3  14       56.70       63.55      3.33 o 
   1  -3  14      185.86      197.40      5.79 o 
   2  -3  14      304.95      292.64      7.60 o 
   3  -3  14       15.60       17.08      2.70 o 
   4  -3  14       15.18       17.61      3.02 o 
   5  -3  14        1.89        5.48      5.04 o 
  -6  -2  14        2.78        2.71      2.14 o 
  -5  -2  14       18.93       30.40      3.16 o 
  -4  -2  14       23.09       24.02      4.75 o 
  -3  -2  14       66.85       77.12      4.00 o 
  -2  -2  14      162.66      178.85      4.00 o 
  -1  -2  14      110.29       91.42      2.29 o 
   0  -2  14        1.02        4.52      1.54 o 
   1  -2  14      328.42      370.46      7.78 o 
   2  -2  14      258.21      264.61     10.23 o 
   3  -2  14        7.69        8.29      2.23 o 
   4  -2  14        7.65        7.82      2.57 o 
   5  -2  14       38.85       33.84      6.50 o 
   6  -2  14        7.91        4.99      5.33 o 
  -6  -1  14        1.27        1.64      2.20 o 
  -5  -1  14        0.91        2.89      2.84 o 
  -4  -1  14      273.71      284.43      7.16 o 
  -3  -1  14      102.93      106.44      4.06 o 
  -2  -1  14      846.65      944.31     12.84 o 
  -1  -1  14       80.37       98.65      2.48 o 
   0  -1  14      742.80      716.33     10.99 o 
   1  -1  14      130.60      120.55      4.11 o 
   2  -1  14       83.85       78.49      3.97 o 
   3  -1  14       31.57       27.33      3.76 o 
   4  -1  14      135.51      132.28      5.70 o 
   5  -1  14       10.01       10.18      4.61 o 
   6  -1  14        6.10       10.86      5.38 o 
  -6   0  14        7.72        2.89      2.28 o 
  -5   0  14       95.28       93.96      4.76 o 
  -4   0  14        3.79        3.67      1.81 o 
  -3   0  14        5.20        7.83      2.40 o 
  -2   0  14      532.71      603.60      7.56 o 
  -1   0  14       14.47       22.06      1.35 o 
   0   0  14      615.22      591.49      6.84 o 
   1   0  14      307.38      298.54      7.16 o 
   2   0  14       13.47       16.47      2.15 o 
   3   0  14      326.34      325.44      6.35 o 
   4   0  14        0.53        1.76      1.36 o 
   5   0  14       19.39       24.68      3.54 o 
   6   0  14      254.44      245.47     13.14 o 
  -6   1  14       14.69        8.86      2.71 o 
  -5   1  14      346.84      295.94      8.26 o 
  -4   1  14      964.71      937.86     15.45 o 
  -3   1  14       35.78       33.76      2.73 o 
  -2   1  14       36.87       56.68      2.07 o 
  -1   1  14      109.11      127.77      2.88 o 
   0   1  14      477.74      481.70      6.20 o 
   1   1  14      251.90      245.78      3.93 o 
   2   1  14       53.12       53.39      2.75 o 
   3   1  14        2.03        0.39      1.00 o 
   4   1  14      745.43      687.64      9.57 o 
   5   1  14      170.91      189.93      5.56 o 
  -6   2  14       15.64        8.79      2.76 o 
  -5   2  14        5.47        5.86      2.40 o 
  -4   2  14      441.76      441.60     18.06 o 
  -3   2  14       14.46       22.19      2.49 o 
  -2   2  14     1144.81     1130.57     12.67 o 
  -1   2  14       32.02       47.08      3.43 o 
   0   2  14      137.99      110.56      2.72 o 
   1   2  14     3221.55     3283.42     30.23 o 
   2   2  14      311.55      363.76      6.41 o 
   3   2  14      888.97      897.11     10.83 o 
   4   2  14        1.87        3.12      1.46 o 
   5   2  14        0.19        2.57      1.45 o 
   6   2  14      153.22      167.85      7.66 o 
  -5   3  14       18.64       15.86      2.96 o 
  -4   3  14      219.95      221.15      8.05 o 
  -3   3  14        0.03        2.38      1.69 o 
  -2   3  14      119.24      109.85      4.12 o 
  -1   3  14      167.97      164.04      3.50 o 
   0   3  14      352.71      398.63      5.74 o 
   1   3  14        2.86        1.39      1.16 o 
   2   3  14      193.13      204.49      3.87 o 
   3   3  14       43.99       45.91      2.29 o 
   4   3  14        8.43        5.79      2.08 o 
   5   3  14       54.26       55.84      4.05 o 
   6   3  14       91.67       93.62      6.01 o 
  -5   4  14        4.22        5.22      2.69 o 
  -4   4  14        2.13       -0.05      1.93 o 
  -3   4  14       86.92       67.95      4.20 o 
  -2   4  14       49.10       49.00      3.19 o 
  -1   4  14      275.17      295.65      5.14 o 
   0   4  14       48.82       38.04      2.21 o 
   1   4  14      420.75      407.41      5.83 o 
   2   4  14     3534.97     3468.46     39.78 o 
   3   4  14      128.06      143.54      7.35 o 
   4   4  14       10.77        5.49      1.84 o 
   5   4  14        0.01        2.46      2.42 o 
   6   4  14       64.22       68.21      4.37 o 
  -5   5  14        0.80       -0.60      3.61 o 
  -4   5  14        6.67        6.64      2.53 o 
  -3   5  14        9.65        7.13      2.28 o 
  -2   5  14      406.55      414.52      8.99 o 
  -1   5  14      125.88      112.82      3.43 o 
   0   5  14       25.44       21.21      1.78 o 
   1   5  14      129.24      103.87      3.97 o 
   2   5  14       40.96       38.14      2.82 o 
   3   5  14       23.68       14.25      2.18 o 
   4   5  14      170.77      199.00      6.17 o 
   5   5  14        1.99       -1.70      1.79 o 
   6   5  14       49.00       43.05      3.80 o 
  -4   6  14       11.58       12.72      5.60 o 
  -3   6  14       71.51       81.26      4.81 o 
  -2   6  14       12.34       14.20      2.59 o 
  -1   6  14       11.74       15.17      1.90 o 
   0   6  14       78.59       83.30      6.06 o 
   1   6  14       35.05       42.26      3.07 o 
   2   6  14      108.96      117.98      4.51 o 
   3   6  14        0.58       -0.05      1.64 o 
   4   6  14      286.20      307.42      7.96 o 
   5   6  14       39.23       26.58      3.25 o 
   6   6  14        9.90       18.46      3.16 o 
  -3   7  14        9.59       10.85      2.83 o 
  -2   7  14        8.23       11.25      3.20 o 
  -1   7  14        9.60       12.70      3.15 o 
   0   7  14       39.92       41.40      3.20 o 
   1   7  14       44.33       42.27      3.33 o 
   2   7  14       91.34       87.46      5.26 o 
   3   7  14        0.25       -0.28      2.33 o 
   4   7  14        1.49        1.83      2.38 o 
   5   7  14       14.71       12.93      2.85 o 
   6   7  14        0.12        2.78      2.28 o 
  -3   8  14        0.70        0.44      2.86 o 
  -2   8  14       25.40       29.87      4.70 o 
  -1   8  14       83.81       91.97      6.40 o 
   0   8  14        0.07        3.93      1.97 o 
   1   8  14       91.30       92.40      4.56 o 
   2   8  14       16.68       24.45      2.97 o 
   3   8  14       80.51       58.73      4.68 o 
   4   8  14        0.25        0.09      2.93 o 
   5   8  14        0.77       -1.36      2.01 o 
  -1   9  14       66.27       72.39      6.50 o 
   0   9  14        7.61        7.08      2.55 o 
   1   9  14       13.80       17.56      3.00 o 
   2   9  14        4.76        2.39      3.27 o 
   3   9  14        0.30       -2.15      2.01 o 
   4   9  14        0.03       -1.45      1.98 o 
   5   9  14        1.66       -0.92      3.18 o 
   0  10  14        0.86        6.50      3.39 o 
   1  10  14       12.16       10.90      5.07 o 
   2  10  14        0.66        0.21      2.18 o 
   3  10  14        0.02       -0.38      2.42 o 
  -3  -9  15        2.17        1.36      3.83 o 
  -2  -9  15        0.41        5.28      4.07 o 
  -1  -9  15        0.03       -1.60      3.54 o 
   0  -9  15        5.89        2.23      3.68 o 
  -4  -8  15       20.29       24.19      5.33 o 
  -3  -8  15        0.35        0.39      3.10 o 
  -2  -8  15      192.43      184.53     11.01 o 
  -1  -8  15       36.52       25.09      5.77 o 
   0  -8  15        0.00       -0.32      2.45 o 
   1  -8  15        6.55        7.75      5.16 o 
  -4  -7  15        1.63        3.98      3.05 o 
  -3  -7  15      100.35      103.51      8.10 o 
  -2  -7  15        0.19        4.78      2.59 o 
  -1  -7  15       93.17      102.75      5.35 o 
   0  -7  15       28.99       25.96      3.55 o 
   1  -7  15        6.01        4.11      2.57 o 
   2  -7  15        1.21        3.64      3.18 o 
   3  -7  15        3.33        6.06      5.24 o 
  -6  -6  15        3.94       -0.24      2.91 o 
  -5  -6  15        6.27        6.84      2.76 o 
  -4  -6  15      100.46      107.95      5.20 o 
  -3  -6  15        6.06       10.28      2.52 o 
  -2  -6  15       11.30       12.70      3.78 o 
  -1  -6  15      149.27      150.74      5.99 o 
   0  -6  15        2.15        7.08      2.43 o 
   1  -6  15        4.58        5.40      2.55 o 
   2  -6  15       71.17       74.67      5.18 o 
   3  -6  15       18.52       20.46      3.67 o 
  -6  -5  15       13.95       16.44      3.78 o 
  -5  -5  15       14.62       19.89      3.00 o 
  -4  -5  15        4.30        3.58      1.55 o 
  -3  -5  15       35.81       42.99      2.43 o 
  -2  -5  15       35.47       32.50      3.19 o 
  -1  -5  15        7.63        7.29      2.20 o 
   0  -5  15      819.43      818.24     14.62 o 
   1  -5  15       43.70       36.57      3.53 o 
   2  -5  15       54.37       46.28      4.15 o 
   3  -5  15      233.60      215.28      7.80 o 
   4  -5  15       41.04       31.08      7.13 o 
  -6  -4  15        2.98       -1.77      2.33 o 
  -5  -4  15       13.25       18.99      2.92 o 
  -4  -4  15       92.39       92.04      4.36 o 
  -3  -4  15      572.41      579.56      8.43 o 
  -2  -4  15       40.82       41.46      5.01 o 
  -1  -4  15      211.49      206.49      6.07 o 
   0  -4  15      159.14      146.74      5.24 o 
   1  -4  15        0.06        1.30      1.84 o 
   2  -4  15        2.20        4.14      2.12 o 
   3  -4  15       71.32       82.03      5.01 o 
   4  -4  15       49.10       48.68      7.61 o 
   5  -4  15        2.56        6.45      5.53 o 
  -6  -3  15        0.13       -2.22      2.52 o 
  -5  -3  15      130.59      125.75      5.34 o 
  -4  -3  15      454.72      421.83      9.00 o 
  -3  -3  15       11.75       11.41      1.63 o 
  -2  -3  15      537.95      517.88      7.15 o 
  -1  -3  15       67.72       61.25      3.59 o 
   0  -3  15       24.09       37.63      2.80 o 
   1  -3  15        0.02        0.95      1.67 o 
   2  -3  15       31.28       32.24      3.04 o 
   3  -3  15       91.12       81.92      4.66 o 
   4  -3  15      218.52      200.01      7.27 o 
   5  -3  15        4.49       12.27      5.48 o 
  -6  -2  15        6.30        5.35      2.38 o 
  -5  -2  15       60.22       59.94      4.87 o 
  -4  -2  15       74.16       70.68      3.80 o 
  -3  -2  15       21.30       24.00      2.33 o 
  -2  -2  15      171.97      178.07      3.77 o 
  -1  -2  15       46.07       40.56      1.66 o 
   0  -2  15      146.24      109.88      4.14 o 
   1  -2  15      598.40      534.59      9.87 o 
   2  -2  15      219.62      222.12      6.43 o 
   3  -2  15      142.77      128.99      5.41 o 
   4  -2  15      124.81      124.84      5.70 o 
   5  -2  15       17.03       19.44      5.72 o 
  -6  -1  15       20.62       21.72      3.14 o 
  -5  -1  15       19.76       19.94      3.56 o 
  -4  -1  15      383.71      392.67      8.71 o 
  -3  -1  15       60.49       67.29      8.22 o 
  -2  -1  15      505.70      518.95      7.01 o 
  -1  -1  15      566.02      641.09      7.75 o 
   0  -1  15      975.62      999.33     14.33 o 
   1  -1  15        7.62       10.63      1.82 o 
   2  -1  15      774.99      807.84     14.73 o 
   3  -1  15        5.69        7.68      2.07 o 
   4  -1  15      621.91      619.82     12.62 o 
   5  -1  15       36.60       40.34      6.45 o 
   6  -1  15       30.72       38.40      7.42 o 
  -6   0  15       15.91       15.88      3.06 o 
  -5   0  15        0.16        4.68      2.28 o 
  -4   0  15       35.27       44.72      3.45 o 
  -3   0  15      160.84      171.56      9.19 o 
  -2   0  15     1532.67     1534.50     15.81 o 
  -1   0  15        0.06        2.12      0.83 o 
   0   0  15      246.82      246.95      3.80 o 
   1   0  15      202.92      202.67      4.35 o 
   2   0  15      931.13      976.97     23.59 o 
   3   0  15      211.90      220.40      4.35 o 
   4   0  15      169.33      159.96      5.95 o 
   5   0  15      173.49      172.68      6.51 o 
   6   0  15       26.04       25.50      6.16 o 
  -6   1  15       33.12       37.40      3.95 o 
  -5   1  15       76.99       73.85      4.63 o 
  -4   1  15      296.58      279.49      8.19 o 
  -3   1  15       25.13       26.55      2.62 o 
  -2   1  15      137.89      148.12      3.23 o 
  -1   1  15      216.57      204.45      4.69 o 
   0   1  15      428.40      453.72      5.97 o 
   1   1  15      301.63      261.37      4.16 o 
   2   1  15      433.23      402.74      5.80 o 
   3   1  15      145.00      120.89      3.35 o 
   4   1  15     1341.95     1310.09     17.01 o 
   5   1  15       62.21       59.42      3.03 o 
   6   1  15       19.30       20.61      5.38 o 
  -6   2  15       18.11       19.61      3.33 o 
  -5   2  15        2.91        0.26      1.88 o 
  -4   2  15       50.61       45.36      3.65 o 
  -3   2  15       33.29       38.70      3.04 o 
  -2   2  15      505.10      516.34      9.20 o 
  -1   2  15      218.40      198.94      3.79 o 
   0   2  15      286.39      234.24      4.08 o 
   1   2  15     1084.56     1152.43     13.81 o 
   2   2  15      313.57      343.66     12.04 o 
   3   2  15      466.05      422.06      6.58 o 
   4   2  15       56.08       59.31      2.86 o 
   5   2  15       38.56       41.73      3.07 o 
   6   2  15        5.94        9.26      2.91 o 
  -5   3  15       22.90       31.78      3.76 o 
  -4   3  15      242.74      180.08      8.70 o 
  -3   3  15      178.94      167.34      5.63 o 
  -2   3  15      453.62      439.23      8.58 o 
  -1   3  15       37.70       27.95      1.68 o 
   0   3  15     1045.50     1053.98     13.28 o 
   1   3  15       43.06       29.62      1.66 o 
   2   3  15     1233.53     1243.70     13.48 o 
   3   3  15       99.31       78.80      2.81 o 
   4   3  15       81.92       79.57      3.78 o 
   5   3  15       36.75       40.17      4.92 o 
   6   3  15        4.62       12.12      3.30 o 
  -5   4  15       34.46       44.99      4.31 o 
  -4   4  15        0.79        1.68      2.12 o 
  -3   4  15        7.54        4.79      2.07 o 
  -2   4  15       15.73       11.60      2.15 o 
  -1   4  15     1300.70     1321.41     14.50 o 
   0   4  15       91.58       77.52      2.60 o 
   1   4  15      172.66      154.94      3.45 o 
   2   4  15     2245.64     2166.10     26.61 o 
   3   4  15       26.65       36.11      3.83 o 
   4   4  15      464.38      433.07     14.74 o 
   5   4  15      139.57      156.92      5.59 o 
   6   4  15       74.71       74.29      4.48 o 
  -5   5  15        4.71        6.14      2.86 o 
  -4   5  15       49.82       69.94      7.66 o 
  -3   5  15       24.03       27.57      3.35 o 
  -2   5  15      739.57      743.83     12.89 o 
  -1   5  15      319.67      274.98      5.33 o 
   0   5  15      130.40      124.38      3.38 o 
   1   5  15      133.38      141.07      4.67 o 
   2   5  15        3.07        2.71      1.57 o 
   3   5  15       25.87       17.04      2.29 o 
   4   5  15       27.39       20.36      2.56 o 
   5   5  15       65.51       69.75      4.24 o 
   6   5  15       28.44       19.49      4.22 o 
  -4   6  15        2.20       -0.93      2.22 o 
  -3   6  15      213.34      220.61      7.31 o 
  -2   6  15      217.99      203.79      7.47 o 
  -1   6  15        2.22        5.46      1.80 o 
   0   6  15       20.20       19.01      2.76 o 
   1   6  15      404.00      385.83      8.30 o 
   2   6  15       10.17       17.58      8.29 o 
   3   6  15       24.79       44.92      3.40 o 
   4   6  15       32.85       25.15      2.96 o 
   5   6  15       27.47       23.26      6.98 o 
   6   6  15       93.27       99.89      5.45 o 
  -3   7  15       22.57       20.57      3.33 o 
  -2   7  15       85.05       67.10      5.62 o 
  -1   7  15       36.76       38.50      4.51 o 
   0   7  15        0.42        1.21      2.13 o 
   1   7  15       30.01       23.95      2.78 o 
   2   7  15       72.91       65.21      4.05 o 
   3   7  15        4.24        5.84      3.61 o 
   4   7  15       15.67        6.60      2.42 o 
   5   7  15       15.29       16.20      2.91 o 
   6   7  15       31.31       31.28      3.81 o 
  -2   8  15      226.98      246.73     10.71 o 
  -1   8  15        6.17        7.08      3.25 o 
   0   8  15        0.01        0.45      1.89 o 
   1   8  15      393.92      417.26      9.79 o 
   2   8  15      139.67      152.90      5.91 o 
   3   8  15       38.42       35.59      3.44 o 
   4   8  15      111.51       95.64      5.00 o 
   5   8  15       17.38       22.34      3.31 o 
  -1   9  15       26.39       35.68      4.90 o 
   0   9  15       11.17        7.05      2.50 o 
   1   9  15       62.40       57.96      4.19 o 
   2   9  15        6.67        7.54      2.54 o 
   3   9  15        0.86        1.79      2.21 o 
   4   9  15        3.19        1.60      4.02 o 
   0  10  15        2.13        4.22      2.96 o 
   1  10  15        0.47        0.88      2.76 o 
   2  10  15       17.00       11.72      2.96 o 
   3  10  15        0.94       -0.79      2.10 o 
  -2  -9  16        3.67        4.07      3.98 o 
  -1  -9  16       41.15       39.42      6.35 o 
  -4  -8  16        0.90        3.59      3.64 o 
  -3  -8  16        2.34        4.99      3.73 o 
  -2  -8  16       15.43       19.78      4.80 o 
  -1  -8  16       13.16       16.05     11.20 o 
   0  -8  16        1.07        3.78      2.73 o 
   1  -8  16       11.98       12.43      3.26 o 
  -4  -7  16       41.04       27.10      5.04 o 
  -3  -7  16        0.63        5.53      3.68 o 
  -2  -7  16        3.12        6.18      2.62 o 
  -1  -7  16      157.05      136.25      6.16 o 
   0  -7  16        8.12        5.85      2.59 o 
   1  -7  16       12.15        9.39      2.99 o 
   2  -7  16        0.05       -2.56      5.72 o 
  -5  -6  16        1.77        5.04      2.57 o 
  -4  -6  16        0.24        0.98      2.18 o 
  -3  -6  16      171.25      167.52      8.02 o 
  -2  -6  16      367.13      352.20     10.74 o 
  -1  -6  16        8.96        9.18      2.58 o 
   0  -6  16        2.41        0.77      2.11 o 
   1  -6  16        8.41        4.27      2.34 o 
   2  -6  16       20.23       18.79      5.31 o 
   3  -6  16        5.71        2.23      2.81 o 
  -6  -5  16       20.42       23.37      4.46 o 
  -5  -5  16       83.08       80.53      4.53 o 
  -4  -5  16       37.40       43.99      3.54 o 
  -3  -5  16       35.98       30.21      6.52 o 
  -2  -5  16       13.08       16.37      2.84 o 
  -1  -5  16      166.92      166.95      9.96 o 
   0  -5  16      691.90      650.47     16.85 o 
   1  -5  16      448.95      422.15     10.23 o 
   2  -5  16       98.66       80.10      4.97 o 
   3  -5  16       61.90       74.08      5.24 o 
   4  -5  16        2.28       13.62      5.77 o 
  -6  -4  16        6.66        5.02      2.71 o 
  -5  -4  16       15.02       12.55      2.66 o 
  -4  -4  16        4.37        3.63      1.94 o 
  -3  -4  16        1.71       -1.54      1.24 o 
  -2  -4  16       31.12       28.26      2.94 o 
  -1  -4  16       75.60       80.58     10.28 o 
   0  -4  16       57.37       52.73      4.34 o 
   1  -4  16       36.98       33.13      3.17 o 
   2  -4  16       62.31       54.06      4.09 o 
   3  -4  16       29.40       26.70      3.48 o 
   4  -4  16       51.26       55.71      4.70 o 
   5  -4  16        0.50        0.05      5.33 o 
  -6  -3  16        5.56        5.30      2.52 o 
  -5  -3  16       56.72       58.41      4.10 o 
  -4  -3  16       29.64       27.62      2.95 o 
  -3  -3  16      195.32      186.18      4.37 o 
  -2  -3  16        0.86       -0.04      1.52 o 
  -1  -3  16       13.70       13.41      2.15 o 
   0  -3  16       75.11       79.37      3.83 o 
   1  -3  16      203.69      223.15      6.49 o 
   2  -3  16       61.22       66.62      4.56 o 
   3  -3  16       22.12       19.53      3.10 o 
   4  -3  16       83.89       73.72      4.94 o 
   5  -3  16       55.75       60.31      8.34 o 
  -6  -2  16        8.80        7.55      2.66 o 
  -5  -2  16        0.15       -0.20      1.93 o 
  -4  -2  16      264.27      286.17      8.15 o 
  -3  -2  16       97.61      105.11      4.07 o 
  -2  -2  16       16.96       12.70      2.22 o 
  -1  -2  16      299.44      298.36      4.56 o 
   0  -2  16        1.20        0.45      1.47 o 
   1  -2  16       41.09       43.85      3.07 o 
   2  -2  16       96.87       97.70      4.50 o 
   3  -2  16        1.97        7.69      2.81 o 
   4  -2  16      606.45      588.77     12.72 o 
   5  -2  16        1.93       -1.45      3.93 o 
  -6  -1  16       10.90        7.31      2.57 o 
  -5  -1  16        4.87        0.39      1.95 o 
  -4  -1  16        0.09        4.50      1.95 o 
  -3  -1  16      555.73      544.33      9.92 o 
  -2  -1  16        0.12       -0.29      0.91 o 
  -1  -1  16     1776.10     1771.97     19.89 o 
   0  -1  16      530.04      502.10      8.95 o 
   1  -1  16        0.44       -1.86      1.24 o 
   2  -1  16      446.77      428.92      9.00 o 
   3  -1  16      207.12      223.82      6.87 o 
   4  -1  16       68.86       75.04      5.21 o 
   5  -1  16       47.62       33.89      6.16 o 
   6  -1  16       17.29       24.63      6.55 o 
  -6   0  16       13.44       17.45      3.09 o 
  -5   0  16      253.47      230.41      8.75 o 
  -4   0  16      345.83      320.48      7.94 o 
  -3   0  16        3.61        2.61      1.58 o 
  -2   0  16       21.16       21.94      1.60 o 
  -1   0  16       12.04       19.94      1.42 o 
   0   0  16      735.01      740.13      8.40 o 
   1   0  16      663.20      716.63      8.21 o 
   2   0  16      869.61      876.97     10.06 o 
   3   0  16       19.64       24.99      3.26 o 
   4   0  16      233.72      238.20     13.84 o 
   5   0  16       46.35       44.38      6.88 o 
   6   0  16       13.03       10.18      5.09 o 
  -6   1  16        3.24        2.10      2.28 o 
  -5   1  16       17.48       15.74      2.84 o 
  -4   1  16        9.23        3.44      3.68 o 
  -3   1  16      108.14      101.61      4.95 o 
  -2   1  16       19.69       29.79      1.77 o 
  -1   1  16     1056.47     1039.80     15.30 o 
   0   1  16      620.84      577.16      7.17 o 
   1   1  16      218.52      228.36      3.91 o 
   2   1  16      144.28      166.39      3.52 o 
   3   1  16      189.27      211.63      4.85 o 
   4   1  16      142.75      141.61      5.78 o 
   5   1  16       48.46       47.55      6.84 o 
   6   1  16       37.00       30.98      6.25 o 
  -6   2  16        0.00       -1.75      2.11 o 
  -5   2  16       40.77       37.90      3.74 o 
  -4   2  16      206.56      182.84      6.33 o 
  -3   2  16        9.32       17.40      5.07 o 
  -2   2  16       99.44      126.30      7.20 o 
  -1   2  16      206.19      245.60      4.35 o 
   0   2  16      402.92      324.60      5.06 o 
   1   2  16      319.41      276.52      4.51 o 
   2   2  16      533.90      525.51      7.11 o 
   3   2  16      127.53      130.76      3.53 o 
   4   2  16       31.09       41.47      2.60 o 
   5   2  16      203.83      202.07      7.27 o 
  -5   3  16        6.64        3.42      2.28 o 
  -4   3  16       59.90       74.39      4.38 o 
  -3   3  16      994.81      952.06     15.40 o 
  -2   3  16        0.14        0.63      1.55 o 
  -1   3  16      135.65      144.05      3.43 o 
   0   3  16      234.69      265.31      4.63 o 
   1   3  16       21.44       20.88      2.42 o 
   2   3  16       13.02       11.73      3.34 o 
   3   3  16      209.13      216.48      4.52 o 
   4   3  16       41.31       28.15      2.70 o 
   5   3  16      171.54      157.56      5.58 o 
   6   3  16       16.32       16.32      2.78 o 
  -5   4  16        2.44        1.55      2.21 o 
  -4   4  16       86.44       76.02      4.66 o 
  -3   4  16        4.44       -1.80      1.53 o 
  -2   4  16      236.77      247.44      6.53 o 
  -1   4  16       31.88       46.01      2.36 o 
   0   4  16      154.01      129.21      4.32 o 
   1   4  16      419.84      386.70      5.82 o 
   2   4  16     1497.75     1571.44     29.67 o 
   3   4  16      406.14      371.56      9.24 o 
   4   4  16        0.94        2.80      1.77 o 
   5   4  16       12.26        8.46      2.35 o 
   6   4  16        6.89       11.37      2.63 o 
  -4   5  16        1.73        3.01      2.36 o 
  -3   5  16      118.58      116.53      5.26 o 
  -2   5  16      136.49      125.11      4.92 o 
  -1   5  16       73.86       73.19      2.99 o 
   0   5  16        0.09        0.47      1.57 o 
   1   5  16        0.05        0.71      1.41 o 
   2   5  16       70.82       72.23      3.68 o 
   3   5  16        2.01        8.22      2.57 o 
   4   5  16       15.86       27.15      5.91 o 
   5   5  16      131.31      124.31      5.37 o 
   6   5  16        0.82        2.61      2.37 o 
  -4   6  16        5.48        5.97      2.60 o 
  -3   6  16       10.55        8.91      2.70 o 
  -2   6  16       31.42       33.66      3.33 o 
  -1   6  16        0.71        0.74      1.55 o 
   0   6  16      202.66      174.85      9.19 o 
   1   6  16       58.53       70.90      3.71 o 
   2   6  16     2573.43     2373.18     79.17 o 
   3   6  16      682.46      701.87     12.73 o 
   4   6  16       11.62       12.46      3.66 o 
   5   6  16        8.92       17.22      2.91 o 
   6   6  16        0.05        4.44      2.38 o 
  -3   7  16        2.96        1.12      2.96 o 
  -2   7  16        4.62        4.61      2.86 o 
  -1   7  16        0.21        0.87      2.67 o 
   0   7  16       41.97       45.18      3.32 o 
   1   7  16      141.12      144.10      5.31 o 
   2   7  16       12.07       22.99      2.86 o 
   3   7  16      139.08      112.57      5.10 o 
   4   7  16       14.28       21.40      3.02 o 
   5   7  16        0.86       -0.48      2.23 o 
   6   7  16       40.29       44.51      4.32 o 
  -2   8  16      105.61      107.00      7.27 o 
  -1   8  16       82.84      104.63      6.88 o 
   0   8  16        2.96        4.68      2.12 o 
   1   8  16      167.73      167.26      6.05 o 
   2   8  16      137.35      120.19      5.27 o 
   3   8  16        0.82        7.26      2.38 o 
   4   8  16        0.37        2.30      2.17 o 
   5   8  16       23.30       27.93      3.53 o 
  -1   9  16        3.65        3.73      3.30 o 
   0   9  16       68.17       72.96      8.58 o 
   1   9  16        0.76        0.90      2.03 o 
   2   9  16       48.38       50.38      4.18 o 
   3   9  16        0.93        1.25      2.20 o 
   4   9  16        6.36        5.88      2.52 o 
   1  10  16        1.20        2.13      3.44 o 
   2  10  16        2.30       -0.75      2.59 o 
   3  10  16        8.17       11.90      2.94 o 
  -2  -9  17       13.15       12.51      5.24 o 
  -1  -9  17       14.23       13.62      5.09 o 
  -4  -8  17       10.57        5.09      3.68 o 
  -3  -8  17      148.41      148.31     10.28 o 
  -2  -8  17      142.31      110.15      8.78 o 
  -1  -8  17        5.02       12.66      3.04 o 
   0  -8  17        0.18       -0.63      4.82 o 
   1  -8  17        3.02        4.22      2.87 o 
  -4  -7  17        1.98        3.68      3.35 o 
  -3  -7  17       45.77       40.72      3.96 o 
  -2  -7  17        1.58        4.56      2.51 o 
  -1  -7  17        9.09        4.87      2.50 o 
   0  -7  17       28.54       26.57      3.58 o 
   1  -7  17        0.14       -0.97      3.68 o 
   2  -7  17       40.01       54.67      5.02 o 
  -4  -6  17        8.04       14.16      2.85 o 
  -3  -6  17       40.05       53.79      4.12 o 
  -2  -6  17       93.63       92.67      7.13 o 
  -1  -6  17       18.58       21.52      3.09 o 
   0  -6  17        8.54       10.93      2.64 o 
   1  -6  17        7.69       11.10      2.99 o 
   2  -6  17        0.26       -0.32      2.98 o 
   3  -6  17       29.98       39.27      4.55 o 
  -6  -5  17       55.79       63.66      6.21 o 
  -5  -5  17        2.98        0.82      2.12 o 
  -4  -5  17        0.94        2.95      2.28 o 
  -3  -5  17      179.03      162.59      5.99 o 
  -2  -5  17        3.09        0.95      2.00 o 
  -1  -5  17      102.16       90.18      4.71 o 
   0  -5  17       26.85       25.34      7.85 o 
   1  -5  17       61.60       60.08      4.37 o 
   2  -5  17        8.75        7.22      2.73 o 
   3  -5  17       12.35       25.66      3.67 o 
   4  -5  17        4.68        6.30      5.24 o 
  -6  -4  17        4.34        3.91      2.71 o 
  -5  -4  17        5.85        8.25      2.48 o 
  -4  -4  17        5.23        2.06      4.41 o 
  -3  -4  17       63.61       54.43      2.77 o 
  -2  -4  17        3.81        3.03      2.21 o 
  -1  -4  17        0.15        1.01      1.72 o 
   0  -4  17        2.31        8.67      2.14 o 
   1  -4  17      315.12      321.80     11.27 o 
   2  -4  17      189.50      167.69     10.74 o 
   3  -4  17       88.74       82.29      5.23 o 
   4  -4  17       49.71       60.00      6.06 o 
  -6  -3  17        0.24       -2.87      1.92 o 
  -5  -3  17       16.13       10.61      2.69 o 
  -4  -3  17      269.03      235.37     10.01 o 
  -3  -3  17      309.74      309.72      6.64 o 
  -2  -3  17       74.17       66.18      2.51 o 
  -1  -3  17      416.62      377.79      9.28 o 
   0  -3  17      345.26      319.75      7.63 o 
   1  -3  17      289.04      277.73      7.45 o 
   2  -3  17        1.14        1.91      1.95 o 
   3  -3  17       73.12       66.77      4.59 o 
   4  -3  17        4.63        1.70      2.88 o 
   5  -3  17        6.18        8.48      5.19 o 
  -6  -2  17       15.11       18.81      3.23 o 
  -5  -2  17        0.07       -0.12      2.02 o 
  -4  -2  17       12.06       15.33      2.52 o 
  -3  -2  17       24.42       22.19      1.95 o 
  -2  -2  17      147.95      140.94      3.46 o 
  -1  -2  17      423.11      440.38      6.94 o 
   0  -2  17        0.82        0.97      2.01 o 
   1  -2  17      330.70      295.74      7.16 o 
   2  -2  17       76.60       91.48      4.46 o 
   3  -2  17        8.10        7.07      2.39 o 
   4  -2  17        8.40        9.45      2.76 o 
   5  -2  17       62.71       70.69      8.39 o 
  -6  -1  17        3.65       11.49      4.73 o 
  -5  -1  17      212.99      226.42      7.19 o 
  -4  -1  17      374.81      378.05      8.74 o 
  -3  -1  17      269.45      281.67     12.36 o 
  -2  -1  17      120.43      116.40      3.13 o 
  -1  -1  17      511.21      605.93     13.62 o 
   0  -1  17      790.27      834.14     12.99 o 
   1  -1  17       61.58       58.92      3.36 o 
   2  -1  17       28.28       25.32      3.52 o 
   3  -1  17      280.34      281.03      7.83 o 
   4  -1  17      181.25      167.34      6.50 o 
   5  -1  17       15.08       18.48      7.93 o 
   6  -1  17        4.50       -0.78      4.61 o 
  -6   0  17        1.60        1.81      3.13 o 
  -5   0  17      168.96      183.17      8.31 o 
  -4   0  17       54.14       62.54      3.98 o 
  -3   0  17        3.36        3.53      1.99 o 
  -2   0  17     1021.63     1027.75     11.78 o 
  -1   0  17      170.74      157.92      3.39 o 
   0   0  17      318.96      310.85      6.21 o 
   1   0  17     1657.43     1646.24     20.64 o 
   2   0  17        0.06        0.96      1.09 o 
   3   0  17      322.99      337.03      8.29 o 
   4   0  17       44.98       37.22      3.55 o 
   5   0  17       10.20        5.34      4.39 o 
   6   0  17        1.13        1.75      4.22 o 
  -6   1  17        6.81        5.94      2.70 o 
  -5   1  17       51.49       47.65      4.02 o 
  -4   1  17        0.04        4.54      2.17 o 
  -3   1  17       17.01       19.10      2.44 o 
  -2   1  17      142.84      146.96      3.42 o 
  -1   1  17      529.05      541.67      7.18 o 
   0   1  17       95.08      113.57      3.73 o 
   1   1  17      501.38      472.53      9.11 o 
   2   1  17       91.59      109.01      2.94 o 
   3   1  17       31.34       33.47      2.11 o 
   4   1  17       10.67       14.11      1.90 o 
   5   1  17        3.52        5.70      2.50 o 
  -6   2  17        0.09        0.18      2.15 o 
  -5   2  17       48.55       58.18      4.38 o 
  -4   2  17        1.26        3.43      2.00 o 
  -3   2  17       11.81       21.47      2.60 o 
  -2   2  17      526.11      534.51      9.62 o 
  -1   2  17      770.39      689.61      9.49 o 
   0   2  17     1809.92     1891.38     18.85 o 
   1   2  17       44.71       57.25      2.15 o 
   2   2  17        1.15        1.79      1.03 o 
   3   2  17      163.15      182.96      4.21 o 
   4   2  17      343.31      355.25      8.89 o 
   5   2  17       27.49       32.13      4.15 o 
  -5   3  17        2.65        1.59      2.19 o 
  -4   3  17       35.17       37.77      3.56 o 
  -3   3  17      303.15      324.12      8.02 o 
  -2   3  17       70.30       65.25      3.53 o 
  -1   3  17      421.90      407.46      6.21 o 
   0   3  17      595.77      579.77      7.70 o 
   1   3  17      103.45       85.61      2.89 o 
   2   3  17      212.30      209.75      4.22 o 
   3   3  17      442.82      405.02      8.14 o 
   4   3  17       72.35       77.37      3.97 o 
   5   3  17        0.37       -1.12      1.81 o 
   6   3  17        0.57       -2.75      1.84 o 
  -5   4  17        1.45        0.27      2.25 o 
  -4   4  17       22.48       16.57      2.86 o 
  -3   4  17       63.52       57.98      3.93 o 
  -2   4  17       39.09       37.54      3.05 o 
  -1   4  17      533.47      529.39      7.61 o 
   0   4  17      167.44      186.70      4.07 o 
   1   4  17        0.31        4.52      1.77 o 
   2   4  17        5.99       10.12      4.17 o 
   3   4  17      153.88      170.09      6.52 o 
   4   4  17      400.27      392.77      8.70 o 
   5   4  17       56.13       79.82      4.38 o 
   6   4  17        3.63        4.45      2.26 o 
  -4   5  17        6.24        2.10      2.45 o 
  -3   5  17       34.85       34.21      5.36 o 
  -2   5  17       98.48       97.95      4.50 o 
  -1   5  17        2.10        0.51      1.34 o 
   0   5  17      271.36      268.40      6.50 o 
   1   5  17       65.23       61.88      3.38 o 
   2   5  17      478.38      456.57     16.34 o 
   3   5  17       11.78        8.30      3.10 o 
   4   5  17       87.47       59.43      4.44 o 
   5   5  17       22.04       25.01      4.56 o 
   6   5  17       21.05       27.23      3.36 o 
  -4   6  17        0.22        0.44      2.16 o 
  -3   6  17       33.56       26.58      3.40 o 
  -2   6  17      208.43      201.52      6.40 o 
  -1   6  17       41.72       31.17      4.02 o 
   0   6  17       39.59       42.49      3.16 o 
   1   6  17       40.51       38.02      3.08 o 
   2   6  17      130.40      146.10      6.01 o 
   3   6  17     1191.09     1208.38     62.45 o 
   4   6  17       13.31       22.25      2.84 o 
   5   6  17       42.28       40.85      3.71 o 
   6   6  17        8.24        3.38      2.46 o 
  -3   7  17        0.18       -1.36      2.67 o 
  -2   7  17       21.36       24.53      4.32 o 
  -1   7  17       52.52       54.06      5.38 o 
   0   7  17       43.36       35.36      3.17 o 
   1   7  17        5.51        1.54      1.96 o 
   2   7  17        1.75        2.91      1.91 o 
   3   7  17       13.39       12.38      2.61 o 
   4   7  17        7.89       10.06      2.55 o 
   5   7  17       11.48       11.75      2.80 o 
  -2   8  17       67.47       57.94      6.25 o 
  -1   8  17       21.02       34.33      4.75 o 
   0   8  17        5.20        6.30      2.23 o 
   1   8  17      114.48      114.21      5.14 o 
   2   8  17        0.14        1.38      2.55 o 
   3   8  17        1.68        0.41      2.02 o 
   4   8  17       16.43       18.56      3.01 o 
   5   8  17        5.67        1.15      2.52 o 
  -1   9  17       41.07       41.99      5.53 o 
   0   9  17        0.26        2.91      2.86 o 
   1   9  17        3.53        0.94      2.12 o 
   2   9  17        6.98        9.84      6.64 o 
   3   9  17        5.56        9.80      2.79 o 
   4   9  17        0.17        0.76      2.17 o 
   1  10  17       35.44       32.91      3.84 o 
   2  10  17       85.04       81.20      6.11 o 
   3  10  17        4.40        3.28      2.62 o 
  -4  -8  18        1.36        4.99      3.98 o 
  -3  -8  18       27.78       40.14      6.25 o 
  -2  -8  18        0.67        3.54      3.88 o 
  -1  -8  18       53.15       53.59      7.85 o 
   0  -8  18        3.09        6.71      2.87 o 
   1  -8  18        3.19        2.88      2.92 o 
  -4  -7  18        0.78        0.63      3.05 o 
  -3  -7  18       43.59       50.39      4.32 o 
  -2  -7  18        9.91       14.10      3.39 o 
  -1  -7  18       30.01       31.83      6.47 o 
   0  -7  18       15.35       14.20      3.06 o 
   1  -7  18        7.83        4.53      2.69 o 
   2  -7  18       27.29       33.49      4.57 o 
  -4  -6  18        2.65        1.99      2.16 o 
  -3  -6  18        3.92        3.35      2.55 o 
  -2  -6  18       10.10        9.00      2.55 o 
  -1  -6  18        1.76       -0.28      2.00 o 
   0  -6  18        4.63        4.70      3.73 o 
   1  -6  18        7.67       13.54      3.14 o 
   2  -6  18        8.56        9.43      3.44 o 
   3  -6  18       38.00       48.10      4.99 o 
  -5  -5  18        0.49        1.25      2.98 o 
  -4  -5  18       77.97       89.35      7.22 o 
  -3  -5  18        3.39        2.74      2.20 o 
  -2  -5  18       14.35       12.00      4.32 o 
  -1  -5  18      106.88      107.78      5.04 o 
   0  -5  18      572.62      524.30     14.71 o 
   1  -5  18      407.47      359.63      9.63 o 
   2  -5  18        8.90        4.63      2.61 o 
   3  -5  18        0.10        0.12      2.41 o 
   4  -5  18        1.47        2.13      4.51 o 
  -6  -4  18        5.71        3.17      2.69 o 
  -5  -4  18        0.13       -2.68      1.79 o 
  -4  -4  18        4.32        0.57      1.95 o 
  -3  -4  18       43.68       37.67      3.73 o 
  -2  -4  18       33.50       30.54      3.08 o 
  -1  -4  18       59.49       43.11      3.46 o 
   0  -4  18       80.27       80.93      4.85 o 
   1  -4  18      211.72      216.95      6.90 o 
   2  -4  18      175.08      159.25      6.41 o 
   3  -4  18       21.20       34.15      3.85 o 
   4  -4  18        4.09        0.98      2.49 o 
  -6  -3  18       33.91       37.53      4.00 o 
  -5  -3  18       35.28       41.08      4.63 o 
  -4  -3  18       11.52       17.72      3.44 o 
  -3  -3  18        0.25        1.00      2.24 o 
  -2  -3  18       46.32       52.14      3.56 o 
  -1  -3  18        5.15       11.12      3.22 o 
   0  -3  18       33.38       35.35      4.68 o 
   1  -3  18      705.14      688.92     12.75 o 
   2  -3  18      116.41      117.23      5.28 o 
   3  -3  18      287.06      281.35      8.60 o 
   4  -3  18      173.73      148.85      6.67 o 
   5  -3  18        3.76        1.89      4.61 o 
  -6  -2  18       20.93       23.03      5.02 o 
  -5  -2  18        1.00        0.01      2.02 o 
  -4  -2  18      141.87      163.06      5.73 o 
  -3  -2  18       66.05       70.33      3.10 o 
  -2  -2  18      511.40      502.92      7.26 o 
  -1  -2  18        4.18        8.50      4.90 o 
   0  -2  18       31.83       36.12      2.95 o 
   1  -2  18      580.94      548.76     16.61 o 
   2  -2  18      265.78      264.51      7.41 o 
   3  -2  18      168.95      171.39      6.47 o 
   4  -2  18       35.95       31.60      6.69 o 
   5  -2  18        0.01        2.86      4.27 o 
  -6  -1  18        1.15        2.23      2.91 o 
  -5  -1  18       73.30       80.10      4.66 o 
  -4  -1  18      121.39      123.02      5.16 o 
  -3  -1  18      868.74      864.28     13.78 o 
  -2  -1  18      573.78      601.34      8.12 o 
  -1  -1  18        0.35        6.84      1.44 o 
   0  -1  18      278.75      286.54      6.65 o 
   1  -1  18      110.77      128.40      9.55 o 
   2  -1  18       92.60       92.07      4.34 o 
   3  -1  18      191.90      193.52      6.55 o 
   4  -1  18      101.09      117.46      5.65 o 
   5  -1  18       93.48       89.48      9.11 o 
  -6   0  18        0.00        3.62      2.47 o 
  -5   0  18       20.38       32.46      4.15 o 
  -4   0  18        8.81        9.89      2.46 o 
  -3   0  18        6.32        5.36      1.86 o 
  -2   0  18      236.71      248.65      4.73 o 
  -1   0  18     1356.41     1336.21     14.21 o 
   0   0  18     1122.92     1156.98     13.14 o 
   1   0  18     1085.39     1076.88     14.76 o 
   2   0  18       35.22       39.63      3.05 o 
   3   0  18       84.40       80.60      5.79 o 
   4   0  18       42.63       56.78      4.19 o 
   5   0  18       10.61        8.60      4.00 o 
   6   0  18       19.92       30.93      6.50 o 
  -6   1  18        1.37        0.80      2.37 o 
  -5   1  18       71.42       88.12      4.85 o 
  -4   1  18      452.63      468.71     10.30 o 
  -3   1  18      157.51      154.20      5.30 o 
  -2   1  18        0.38       -0.65      0.93 o 
  -1   1  18      423.45      421.02      7.25 o 
   0   1  18     1059.24     1081.91     11.84 o 
   1   1  18       16.50       19.47      1.39 o 
   2   1  18      190.78      188.27      3.87 o 
   3   1  18      593.77      602.10     17.99 o 
   4   1  18       14.28       20.35      3.01 o 
   5   1  18       28.23       21.19      4.90 o 
  -5   2  18       11.71        8.22      3.01 o 
  -4   2  18       68.82       65.07      4.22 o 
  -3   2  18       54.39       50.57      3.64 o 
  -2   2  18      208.10      206.33      5.66 o 
  -1   2  18       21.45       16.82      1.54 o 
   0   2  18       28.27       54.38      4.11 o 
   1   2  18        9.06        5.98      1.12 o 
   2   2  18      133.18      143.55      3.48 o 
   3   2  18       12.21       20.59      5.29 o 
   4   2  18        5.72        3.86      1.61 o 
   5   2  18       15.32       15.47      2.43 o 
  -5   3  18        0.50       -2.58      1.72 o 
  -4   3  18       50.09       37.08      3.56 o 
  -3   3  18      115.44      111.23      4.89 o 
  -2   3  18      373.52      353.78      7.83 o 
  -1   3  18      476.18      444.67      9.28 o 
   0   3  18       36.18       45.23      2.15 o 
   1   3  18        1.27        0.45      1.14 o 
   2   3  18      268.32      270.22      4.95 o 
   3   3  18        2.78        6.75      1.75 o 
   4   3  18       46.75       61.43      3.66 o 
   5   3  18       12.21        9.88      2.35 o 
   6   3  18       11.13       13.46      2.70 o 
  -5   4  18        1.24        0.34      2.59 o 
  -4   4  18      113.09       90.68      5.00 o 
  -3   4  18       15.08       17.66      2.70 o 
  -2   4  18       30.79       17.29      2.56 o 
  -1   4  18      207.30      233.59      4.85 o 
   0   4  18       29.25       27.39      3.46 o 
   1   4  18      348.08      326.37      5.44 o 
   2   4  18      402.38      371.64     14.93 o 
   3   4  18      401.80      428.30      8.79 o 
   4   4  18       89.15       74.46      3.93 o 
   5   4  18      146.13      135.06      5.46 o 
   6   4  18        4.11        3.67      2.88 o 
  -4   5  18       14.24       18.24      5.07 o 
  -3   5  18      135.36      121.86      5.35 o 
  -2   5  18        4.90        5.14      2.13 o 
  -1   5  18      134.38      139.72      3.88 o 
   0   5  18       46.00       47.91      3.04 o 
   1   5  18      105.99       98.92      4.11 o 
   2   5  18       20.62       23.51      2.63 o 
   3   5  18      183.17      185.35      5.85 o 
   4   5  18       22.74       38.20      3.76 o 
   5   5  18       29.47       33.30      3.42 o 
   6   5  18        5.02       10.17      3.25 o 
  -4   6  18        0.67       -1.63      4.80 o 
  -3   6  18        0.84        1.54      2.47 o 
  -2   6  18       38.66       43.02      3.67 o 
  -1   6  18      255.91      263.26      9.75 o 
   0   6  18       73.66       61.05      3.71 o 
   1   6  18      186.88      180.14      5.74 o 
   2   6  18      538.86      555.78     10.92 o 
   3   6  18     2364.37     2185.55     44.97 o 
   4   6  18       78.46       72.08      4.34 o 
   5   6  18        0.72        2.52      3.81 o 
   6   6  18        5.78        2.30      2.38 o 
  -3   7  18        3.20        2.23      3.01 o 
  -2   7  18       78.88       81.79      6.40 o 
  -1   7  18       69.19       78.45      5.87 o 
   0   7  18        7.01        6.60      2.08 o 
   1   7  18       79.91       84.52      4.36 o 
   2   7  18       11.48       15.60      3.20 o 
   3   7  18        3.04        3.31      2.08 o 
   4   7  18       17.48       22.50      3.03 o 
   5   7  18       11.06        9.09      2.65 o 
  -2   8  18       50.56       67.44      6.45 o 
  -1   8  18      287.90      322.80     12.17 o 
   0   8  18       47.85       47.32      3.79 o 
   1   8  18        0.99        4.09      4.63 o 
   2   8  18        0.63       -1.23      1.85 o 
   3   8  18        0.69        2.50      2.12 o 
   4   8  18        2.47        4.62      4.78 o 
   5   8  18        1.42       -0.35      2.13 o 
  -1   9  18       12.17        7.90      3.73 o 
   0   9  18        0.73        0.00      2.76 o 
   1   9  18        5.96        5.65      2.33 o 
   2   9  18        0.16        0.91      1.97 o 
   3   9  18        6.13        4.91      2.42 o 
   4   9  18        4.31        4.19      2.36 o 
   1  10  18        1.67       -0.85      2.31 o 
   2  10  18        0.19        4.38      2.55 o 
  -3  -8  19        5.23        3.01      4.17 o 
  -2  -8  19        0.16        8.24      4.17 o 
  -1  -8  19       36.31       37.49      4.30 o 
   0  -8  19        3.92        6.13      2.93 o 
  -4  -7  19        1.62        4.17      3.39 o 
  -3  -7  19        1.57        4.19      2.36 o 
  -2  -7  19        5.00       10.70      3.61 o 
  -1  -7  19        0.01        2.13      2.40 o 
   0  -7  19        0.45       -0.57      2.32 o 
   1  -7  19        6.70        8.81      3.09 o 
   2  -7  19        0.01        2.86      3.20 o 
  -4  -6  19        2.17        0.57      3.10 o 
  -3  -6  19        0.01       -1.04      3.64 o 
  -2  -6  19       43.69       38.74      3.81 o 
  -1  -6  19        0.63       -0.47      2.88 o 
   0  -6  19       31.78       37.72      3.81 o 
   1  -6  19        3.28        1.18      5.91 o 
   2  -6  19       33.41       37.65      5.58 o 
   3  -6  19       31.29       29.66      4.36 o 
  -5  -5  19        1.56       -0.53      4.56 o 
  -4  -5  19       14.10       20.41      4.85 o 
  -3  -5  19      143.39      124.00      5.47 o 
  -2  -5  19       80.53       79.01      4.52 o 
  -1  -5  19        2.83        2.51      2.23 o 
   0  -5  19       37.73       46.62      3.92 o 
   1  -5  19       92.64       89.96      5.31 o 
   2  -5  19       31.60       20.97      3.41 o 
   3  -5  19       17.08       20.30      4.12 o 
   4  -5  19       61.13       55.71      8.53 o 
  -6  -4  19        1.15        0.41      2.24 o 
  -5  -4  19        4.01        2.08      2.19 o 
  -4  -4  19       24.00       27.31      2.99 o 
  -3  -4  19        7.82        7.63      3.71 o 
  -2  -4  19      129.15      132.74      5.28 o 
  -1  -4  19       34.75       33.12      3.17 o 
   0  -4  19       25.17       23.74      4.68 o 
   1  -4  19       35.06       43.50      3.78 o 
   2  -4  19       34.78       37.89      4.92 o 
   3  -4  19      188.50      192.03      7.52 o 
   4  -4  19       10.37        8.83      3.06 o 
  -6  -3  19        1.41        3.49      5.62 o 
  -5  -3  19       34.22       43.29      4.02 o 
  -4  -3  19      479.66      473.73     10.00 o 
  -3  -3  19       14.78       14.95      1.98 o 
  -2  -3  19      122.27      136.94      5.22 o 
  -1  -3  19       87.66       81.59      4.18 o 
   0  -3  19      271.84      266.56      7.83 o 
   1  -3  19       38.80       51.28      3.85 o 
   2  -3  19       92.22       94.86      5.07 o 
   3  -3  19      262.80      257.48      8.34 o 
   4  -3  19       40.26       27.04      4.63 o 
   5  -3  19        0.87        7.81      5.48 o 
  -6  -2  19        0.10       -1.42      2.28 o 
  -5  -2  19       10.78        7.15      4.85 o 
  -4  -2  19       17.91       20.42      5.26 o 
  -3  -2  19      137.81      130.66      3.86 o 
  -2  -2  19       20.95       26.12      1.92 o 
  -1  -2  19        6.67        6.47      2.28 o 
   0  -2  19      241.93      246.74      8.95 o 
   1  -2  19      150.36      136.65     15.54 o 
   2  -2  19        1.46        6.19      2.35 o 
   3  -2  19      182.22      189.70      6.85 o 
   4  -2  19        6.38        5.68      2.76 o 
   5  -2  19       57.22       56.92      8.15 o 
  -6  -1  19       65.05       54.98      4.51 o 
  -5  -1  19       99.06      105.84      6.40 o 
  -4  -1  19       73.41       60.22      4.15 o 
  -3  -1  19       34.80       36.57      3.11 o 
  -2  -1  19       10.89        7.31      2.47 o 
  -1  -1  19      291.27      290.41      4.92 o 
   0  -1  19     1217.06     1265.51     18.17 o 
   1  -1  19        0.60        5.47      1.87 o 
   2  -1  19       25.02       34.06      3.90 o 
   3  -1  19      321.38      331.26      8.84 o 
   4  -1  19       28.51       26.77      3.45 o 
   5  -1  19        3.11        2.63      2.39 o 
  -6   0  19        3.58        5.13      2.57 o 
  -5   0  19        2.85        3.73      2.37 o 
  -4   0  19       15.86       18.48      5.07 o 
  -3   0  19      215.93      251.49      6.74 o 
  -2   0  19       10.11       10.23      1.45 o 
  -1   0  19      827.16      829.08     13.10 o 
   0   0  19       85.97      105.89      2.71 o 
   1   0  19     1726.49     1669.15     16.84 o 
   2   0  19       92.04       88.30      4.28 o 
   3   0  19      469.72      477.64     10.42 o 
   4   0  19       17.46       22.46      3.11 o 
   5   0  19       57.98       52.32      5.11 o 
   6   0  19       25.26       28.85      6.40 o 
  -6   1  19        1.02        0.38      5.28 o 
  -5   1  19        1.61        0.77      2.86 o 
  -4   1  19      103.89      108.62      5.12 o 
  -3   1  19      144.02      147.48      5.25 o 
  -2   1  19      128.67      137.04      3.53 o 
  -1   1  19       56.38       65.39      2.44 o 
   0   1  19      186.94      190.22      6.98 o 
   1   1  19       87.62       84.82      3.06 o 
   2   1  19      451.70      439.14      7.04 o 
   3   1  19      256.98      253.21      7.30 o 
   4   1  19        0.13        0.12      2.01 o 
   5   1  19      106.86      109.64      5.65 o 
  -5   2  19        8.77       13.50      2.90 o 
  -4   2  19       42.23       42.71      3.66 o 
  -3   2  19      123.87      110.91     10.33 o 
  -2   2  19      244.53      250.72      6.59 o 
  -1   2  19       62.63       53.47      2.33 o 
   0   2  19       15.72       23.29      1.65 o 
   1   2  19      529.62      518.35      7.11 o 
   2   2  19        1.53       -0.67      1.02 o 
   3   2  19      328.57      311.05      5.72 o 
   4   2  19        0.09       -0.52      1.45 o 
   5   2  19       26.29       20.56      4.51 o 
  -5   3  19        0.66       -1.03      2.33 o 
  -4   3  19       25.95       19.77      3.02 o 
  -3   3  19       39.49       37.91      3.31 o 
  -2   3  19      172.92      166.30      5.36 o 
  -1   3  19      206.54      194.68      4.27 o 
   0   3  19        0.04        0.24      0.99 o 
   1   3  19       78.22       68.42      2.57 o 
   2   3  19      155.79      157.62      3.85 o 
   3   3  19      175.12      163.75      5.45 o 
   4   3  19       44.05       30.91      5.75 o 
   5   3  19       29.61       35.15      3.18 o 
   6   3  19      131.09      118.20      8.63 o 
  -5   4  19        1.30        4.27      2.64 o 
  -4   4  19        4.37        4.66      2.47 o 
  -3   4  19       28.68       31.83      3.30 o 
  -2   4  19       31.01       28.96      2.85 o 
  -1   4  19      549.29      555.86      8.27 o 
   0   4  19      410.28      367.68      6.15 o 
   1   4  19      724.59      693.37     13.43 o 
   2   4  19       74.70       75.31      6.13 o 
   3   4  19      413.39      432.06      8.91 o 
   4   4  19       99.76       96.87      9.62 o 
   5   4  19        2.37        6.50      2.24 o 
   6   4  19       89.92       94.20      5.06 o 
  -4   5  19       11.98        9.64      2.74 o 
  -3   5  19        6.68        7.73      2.40 o 
  -2   5  19      121.70      113.67      4.86 o 
  -1   5  19       55.03       50.56      2.72 o 
   0   5  19      353.99      336.35     10.30 o 
   1   5  19       35.44       36.66      2.91 o 
   2   5  19       51.45       53.43      3.54 o 
   3   5  19       84.72       72.17      4.11 o 
   4   5  19       47.01       34.53      3.16 o 
   5   5  19       34.34       23.33      4.34 o 
   6   5  19        6.02        1.72      2.52 o 
  -4   6  19       22.60       20.22      5.21 o 
  -3   6  19        2.90        2.57      2.28 o 
  -2   6  19        0.79        0.91      2.98 o 
  -1   6  19       26.90       27.59      3.93 o 
   0   6  19       15.81       16.80      2.42 o 
   1   6  19       24.02       23.17      2.65 o 
   2   6  19       21.63       20.22      4.39 o 
   3   6  19      765.95      664.05     14.84 o 
   4   6  19      241.07      240.96      7.23 o 
   5   6  19       16.52        8.72      2.54 o 
   6   6  19       40.68       36.72      4.06 o 
  -3   7  19        0.33        1.65      3.15 o 
  -2   7  19        8.56        6.84      2.96 o 
  -1   7  19        9.27        5.28      2.76 o 
   0   7  19       52.67       42.27      3.37 o 
   1   7  19        5.42        8.91      2.35 o 
   2   7  19        7.46       13.30      2.62 o 
   3   7  19       11.05        7.26      2.31 o 
   4   7  19       20.35       13.38      2.85 o 
   5   7  19        0.80        0.20      2.14 o 
  -2   8  19      188.52      218.71     10.67 o 
  -1   8  19       35.81       42.81      5.28 o 
   0   8  19        0.23        3.67      1.94 o 
   1   8  19       12.90        7.09      2.27 o 
   2   8  19        0.63       -0.70      1.77 o 
   3   8  19      142.93      115.77      5.41 o 
   4   8  19       21.19       11.95      2.97 o 
   5   8  19       12.00        9.03      2.76 o 
  -1   9  19        0.00        0.63      3.15 o 
   0   9  19        0.06        1.84      2.76 o 
   1   9  19        3.32        1.84      2.17 o 
   2   9  19        0.32       -0.35      2.04 o 
   3   9  19        0.95        5.14      2.49 o 
   4   9  19       11.21       16.17      3.30 o 
  -3  -8  20        0.54        3.98      4.17 o 
  -2  -8  20       10.97       16.58      5.28 o 
  -1  -8  20        1.25        4.95      2.80 o 
   0  -8  20        0.21        3.09      2.55 o 
  -4  -7  20        0.00        3.54      3.30 o 
  -3  -7  20        0.83        1.26      2.45 o 
  -2  -7  20        0.26        4.74      2.84 o 
  -1  -7  20        2.64        3.34      2.42 o 
   0  -7  20       75.41       79.16      8.24 o 
   1  -7  20        2.03       -0.43      2.56 o 
   2  -7  20       24.68       27.59      4.49 o 
  -4  -6  20       41.02       34.04      3.73 o 
  -3  -6  20       19.23       25.56      3.43 o 
  -2  -6  20       18.88       18.31      3.15 o 
  -1  -6  20       11.11        4.82      2.64 o 
   0  -6  20       37.46       29.66      3.60 o 
   1  -6  20       17.04       18.95      3.47 o 
   2  -6  20        0.39        1.46      2.55 o 
   3  -6  20        1.31        1.72      2.96 o 
  -5  -5  20       13.36       10.33      5.38 o 
  -4  -5  20       13.26       15.76      4.75 o 
  -3  -5  20       56.90       60.16      4.28 o 
  -2  -5  20      192.68      193.16     15.27 o 
  -1  -5  20       68.34       71.49      4.51 o 
   0  -5  20      344.97      314.03      9.38 o 
   1  -5  20      229.54      209.80      7.50 o 
   2  -5  20        0.01       -1.79      4.27 o 
   3  -5  20        3.38        4.88      2.88 o 
  -5  -4  20       43.22       44.93      8.78 o 
  -4  -4  20       12.24       11.49      5.04 o 
  -3  -4  20        5.71        8.77      2.48 o 
  -2  -4  20      231.13      227.57      8.17 o 
  -1  -4  20      103.38      102.72      4.86 o 
   0  -4  20       15.96       19.33      3.98 o 
   1  -4  20      131.02      121.83      5.61 o 
   2  -4  20       12.00       15.97      3.05 o 
   3  -4  20       17.82       24.99      3.67 o 
   4  -4  20        0.05        3.53      2.80 o 
  -6  -3  20        0.04       -2.07      2.24 o 
  -5  -3  20       27.45       27.91      3.39 o 
  -4  -3  20       40.81       51.55      3.84 o 
  -3  -3  20      142.29      118.00      5.21 o 
  -2  -3  20       43.86       58.09      3.84 o 
  -1  -3  20      159.46      161.66      5.62 o 
   0  -3  20       16.24       19.10      2.62 o 
   1  -3  20      134.96      142.28      5.65 o 
   2  -3  20      111.74       92.22     10.35 o 
   3  -3  20       15.78       17.13      5.26 o 
   4  -3  20        0.29       -3.10      2.33 o 
  -6  -2  20        9.33        4.93      4.00 o 
  -5  -2  20       41.24       46.83      3.91 o 
  -4  -2  20        1.50        1.46      2.57 o 
  -3  -2  20        3.07        1.25      1.94 o 
  -2  -2  20      257.26      281.05      5.25 o 
  -1  -2  20       91.81       75.65      3.97 o 
   0  -2  20        6.78        8.82      3.08 o 
   1  -2  20       72.90       66.60      4.12 o 
   2  -2  20        0.43        1.00      2.00 o 
   3  -2  20       46.43       49.73      4.19 o 
   4  -2  20        0.02       -1.48      2.21 o 
   5  -2  20        8.31       10.38      5.09 o 
  -6  -1  20       36.28       41.28      4.25 o 
  -5  -1  20       33.33       31.81      3.56 o 
  -4  -1  20      292.58      285.06      7.82 o 
  -3  -1  20      593.52      588.60     11.27 o 
  -2  -1  20        0.52        1.43      1.29 o 
  -1  -1  20      458.25      474.34      8.38 o 
   0  -1  20       77.51       89.05      5.07 o 
   1  -1  20      498.67      509.92     10.16 o 
   2  -1  20       48.87       52.91      3.80 o 
   3  -1  20      407.42      391.13     14.93 o 
   4  -1  20      190.47      189.83      7.22 o 
   5  -1  20      119.68      101.68      5.92 o 
  -6   0  20        0.68       -1.61      2.15 o 
  -5   0  20        2.89        0.66      2.11 o 
  -4   0  20      298.48      285.43      7.86 o 
  -3   0  20        9.05        7.59      2.22 o 
  -2   0  20        0.13       -0.26      1.07 o 
  -1   0  20      115.38      123.60      3.26 o 
   0   0  20      367.90      429.57      6.06 o 
   1   0  20       44.05       75.92      5.82 o 
   2   0  20      112.64      114.60      4.80 o 
   3   0  20        0.01        3.78      2.20 o 
   4   0  20        6.52        9.41      2.69 o 
   5   0  20        4.81       12.10      2.92 o 
   6   0  20       20.08       24.24      6.30 o 
  -5   1  20       19.87       18.75      3.11 o 
  -4   1  20       71.62       58.29      4.11 o 
  -3   1  20      157.06      160.01      5.52 o 
  -2   1  20       42.59       56.75      6.79 o 
  -1   1  20       55.82       69.37      2.62 o 
   0   1  20      558.41      512.86      7.05 o 
   1   1  20      921.98      893.50     10.41 o 
   2   1  20       20.47       24.17      1.80 o 
   3   1  20       11.10        4.38      2.14 o 
   4   1  20       20.56       19.74      3.06 o 
   5   1  20        0.01        2.37      2.39 o 
  -5   2  20        4.47        6.49      3.15 o 
  -4   2  20        4.40        4.54      2.08 o 
  -3   2  20        0.11       -0.69      1.62 o 
  -2   2  20        2.61        3.87      1.91 o 
  -1   2  20       44.51       49.32      2.87 o 
   0   2  20       32.28       28.44      2.50 o 
   1   2  20       83.02       66.37      2.70 o 
   2   2  20      664.04      668.82      8.82 o 
   3   2  20        7.28       12.32      1.78 o 
   4   2  20     1152.57     1128.57     23.95 o 
   5   2  20        5.47        8.05      3.64 o 
  -5   3  20       21.97       19.34      3.28 o 
  -4   3  20       66.47       69.29      4.46 o 
  -3   3  20       62.52       58.27      3.94 o 
  -2   3  20      758.87      720.74     12.35 o 
  -1   3  20       86.31       99.70      3.23 o 
   0   3  20       94.93       94.58      3.06 o 
   1   3  20      201.50      210.37      4.35 o 
   2   3  20        0.76        0.67      1.29 o 
   3   3  20        4.13        1.11      1.79 o 
   4   3  20       12.05        6.95      4.70 o 
   5   3  20        0.55       -0.73      1.85 o 
   6   3  20       52.77       71.66      7.42 o 
  -5   4  20        7.91        5.94      2.81 o 
  -4   4  20       39.33       39.67      4.41 o 
  -3   4  20       17.60       31.17      3.28 o 
  -2   4  20      144.99      147.17      5.28 o 
  -1   4  20      255.72      249.19      5.13 o 
   0   4  20       15.85       12.05      1.71 o 
   1   4  20     1693.41     1595.13     23.97 o 
   2   4  20      809.45      738.58     12.63 o 
   3   4  20      447.02      462.73     14.74 o 
   4   4  20        3.29        7.72      2.11 o 
   5   4  20       74.36       63.74      4.03 o 
   6   4  20       12.78       11.60      2.88 o 
  -4   5  20        5.40        2.74      5.55 o 
  -3   5  20       47.16       52.56      4.12 o 
  -2   5  20       50.41       54.67      3.74 o 
  -1   5  20       11.27       10.83      2.86 o 
   0   5  20       59.30       62.26      3.58 o 
   1   5  20        1.20        0.96      1.70 o 
   2   5  20       50.60       37.39      3.13 o 
   3   5  20        0.01       -2.27      5.33 o 
   4   5  20       35.78       50.55      3.76 o 
   5   5  20        4.40        4.12      5.45 o 
   6   5  20        1.65        0.77      3.73 o 
  -3   6  20       23.92       25.49      3.46 o 
  -2   6  20       21.03       24.48      4.02 o 
  -1   6  20       53.21       57.84      5.14 o 
   0   6  20      468.88      478.49      9.87 o 
   1   6  20     1004.26      975.26     15.67 o 
   2   6  20      297.52      255.16      7.22 o 
   3   6  20      280.73      274.85      7.56 o 
   4   6  20        0.37        1.59      1.96 o 
   5   6  20       12.59        7.37      2.54 o 
  -3   7  20       17.57       23.17      4.80 o 
  -2   7  20        0.00        1.31      2.47 o 
  -1   7  20        0.33        0.29      2.33 o 
   0   7  20        2.48       -1.16      3.64 o 
   1   7  20        6.15        4.49      3.93 o 
   2   7  20        8.26       17.16      2.79 o 
   3   7  20        1.24        1.76      2.03 o 
   4   7  20        3.62        6.05      4.58 o 
   5   7  20        7.14        5.30      2.43 o 
  -2   8  20      108.89      111.90      7.71 o 
  -1   8  20       55.25       53.96      5.87 o 
   0   8  20       45.97       45.18      3.72 o 
   1   8  20       33.42       30.77      3.81 o 
   2   8  20       11.49       17.52      3.39 o 
   3   8  20       22.45        7.70      2.56 o 
   4   8  20       63.19       67.10      4.72 o 
   5   8  20       12.83       15.10      9.36 o 
   0   9  20        3.25       15.56      4.02 o 
   1   9  20        1.27        1.48      2.03 o 
   2   9  20        1.15        2.86      2.26 o 
   3   9  20        2.01        3.99      2.53 o 
   4   9  20        0.44        0.84      5.21 o 
  -2  -8  21       88.86       82.71      8.73 o 
  -1  -8  21        1.17        0.33      2.45 o 
  -4  -7  21        1.39        2.13      3.15 o 
  -3  -7  21        0.01       -0.43      2.38 o 
  -2  -7  21        1.93        6.06      2.62 o 
  -1  -7  21        2.09       -1.43      2.02 o 
   0  -7  21        4.99       11.67      3.24 o 
   1  -7  21        7.68        9.62      3.28 o 
  -4  -6  21        2.38        4.27      3.83 o 
  -3  -6  21        0.00        2.40      2.38 o 
  -2  -6  21        0.22        0.64      2.17 o 
  -1  -6  21       24.40       24.59      3.50 o 
   0  -6  21       19.63       16.10      3.25 o 
   1  -6  21        2.29        1.17      2.38 o 
   2  -6  21        9.99        7.36      3.17 o 
  -5  -5  21       16.33       16.97      5.77 o 
  -4  -5  21        6.45        8.29      4.51 o 
  -3  -5  21       48.31       43.52      4.78 o 
  -2  -5  21      128.39      101.60      5.47 o 
  -1  -5  21       95.83       94.19      5.08 o 
   0  -5  21       19.25       24.26      3.35 o 
   1  -5  21        5.56        6.15      3.42 o 
   2  -5  21        0.88        2.71      3.20 o 
   3  -5  21        5.45        8.58      3.23 o 
  -5  -4  21       56.44       56.10      7.66 o 
  -4  -4  21       76.18       75.88      7.66 o 
  -3  -4  21       39.01       30.53      3.37 o 
  -2  -4  21       17.17       13.80      2.72 o 
  -1  -4  21        6.74        8.04      2.35 o 
   0  -4  21       71.95       62.04      4.31 o 
   1  -4  21       16.79       16.88      2.89 o 
   2  -4  21       63.15       75.40      5.13 o 
   3  -4  21       39.38       34.51      4.15 o 
   4  -4  21       29.69       39.07      4.53 o 
  -5  -3  21        0.32       -1.64      3.39 o 
  -4  -3  21        2.87        2.19      2.11 o 
  -3  -3  21      235.49      216.08      9.33 o 
  -2  -3  21       11.62       12.86      2.66 o 
  -1  -3  21       62.94       61.96      3.92 o 
   0  -3  21        0.18        1.20      1.89 o 
   1  -3  21      875.02      827.69     15.08 o 
   2  -3  21      270.63      261.72      8.27 o 
   3  -3  21      226.79      211.05      7.90 o 
   4  -3  21        4.71        4.73      2.88 o 
  -6  -2  21        0.26       -1.27      2.36 o 
  -5  -2  21       41.57       40.57      7.05 o 
  -4  -2  21       47.65       54.49      3.97 o 
  -3  -2  21       34.26       33.75      3.22 o 
  -2  -2  21       47.09       51.93      3.65 o 
  -1  -2  21       38.33       43.84      3.35 o 
   0  -2  21      676.72      691.61     12.60 o 
   1  -2  21       50.42       47.32      3.60 o 
   2  -2  21       87.06       89.06      4.78 o 
   3  -2  21       50.56       57.59      4.53 o 
   4  -2  21        8.86        5.69      5.04 o 
   5  -2  21       51.48       49.70      7.90 o 
  -6  -1  21       20.49       21.16      3.63 o 
  -5  -1  21        0.20        2.22      2.16 o 
  -4  -1  21      314.12      326.95      8.55 o 
  -3  -1  21      122.72      126.51      5.16 o 
  -2  -1  21      112.95      110.97      3.83 o 
  -1  -1  21      247.88      271.10      6.96 o 
   0  -1  21        6.87       16.17      3.15 o 
   1  -1  21      394.49      392.66      8.88 o 
   2  -1  21       74.21       76.27      4.32 o 
   3  -1  21       66.94       74.56      6.52 o 
   4  -1  21        5.98        7.74      2.72 o 
   5  -1  21       10.02        6.06      5.41 o 
  -5   0  21       31.28       28.24      4.17 o 
  -4   0  21       14.31       10.26      2.59 o 
  -3   0  21        4.70        4.49      3.18 o 
  -2   0  21      116.04      117.77      3.53 o 
  -1   0  21      203.22      186.62      4.08 o 
   0   0  21        6.87       11.48      2.22 o 
   1   0  21       37.17       28.24      3.39 o 
   2   0  21       59.80       67.44      4.05 o 
   3   0  21        0.00       -2.23      2.30 o 
   4   0  21        6.22        9.99      3.78 o 
   5   0  21        4.43       -0.64      2.43 o 
  -5   1  21       28.19       24.05      3.37 o 
  -4   1  21       88.98       70.12      4.33 o 
  -3   1  21      464.80      477.79      9.99 o 
  -2   1  21      366.28      350.75     11.68 o 
  -1   1  21      226.24      222.30      4.48 o 
   0   1  21      806.42      851.31     13.63 o 
   1   1  21      122.51      136.53      4.73 o 
   2   1  21       41.18       48.86      3.56 o 
   3   1  21        2.86        5.08      2.30 o 
   4   1  21        0.33       -3.06      3.93 o 
   5   1  21       49.68       44.95      4.31 o 
  -5   2  21        0.52        2.22      3.01 o 
  -4   2  21       52.55       48.95      4.04 o 
  -3   2  21       29.09       29.51      4.73 o 
  -2   2  21       54.36       52.97      3.54 o 
  -1   2  21      559.08      584.60      8.22 o 
   0   2  21        5.04        6.00      1.26 o 
   1   2  21      159.98      149.32      3.57 o 
   2   2  21       39.86       37.81      2.20 o 
   3   2  21       16.79       12.40      1.82 o 
   4   2  21       38.48       43.83      5.43 o 
   5   2  21       28.66       31.95      5.38 o 
   6   2  21        5.88        2.18      3.59 o 
  -5   3  21        7.58        5.48      3.35 o 
  -4   3  21        1.59       -0.52      2.28 o 
  -3   3  21      479.38      459.29     10.06 o 
  -2   3  21      109.83      111.44     11.20 o 
  -1   3  21      135.33      133.59      3.75 o 
   0   3  21       50.24       52.26      2.52 o 
   1   3  21      146.53      148.86      3.76 o 
   2   3  21      308.64      326.57      5.81 o 
   3   3  21       93.88       73.52      3.77 o 
   4   3  21       42.30       54.76      4.97 o 
   5   3  21       32.94       34.08      5.24 o 
   6   3  21        6.38        2.47      4.02 o 
  -4   4  21        7.61        6.10      2.43 o 
  -3   4  21       90.16       81.69      5.94 o 
  -2   4  21       19.57       18.86      2.62 o 
  -1   4  21        4.45        3.80      1.47 o 
   0   4  21        7.58        3.38      1.55 o 
   1   4  21       18.96       17.24      2.26 o 
   2   4  21       94.67       80.85      4.06 o 
   3   4  21        0.33        0.35      1.92 o 
   4   4  21        5.39        9.82      2.29 o 
   5   4  21        8.21        7.15      3.88 o 
   6   4  21        0.74        3.05      3.73 o 
  -4   5  21       25.94       12.48      3.05 o 
  -3   5  21       37.87       47.66      4.03 o 
  -2   5  21        0.51       -0.05      3.71 o 
  -1   5  21       31.35       30.84      3.06 o 
   0   5  21      240.99      234.60      6.45 o 
   1   5  21       59.80       56.95      3.41 o 
   2   5  21       22.92       22.39      3.27 o 
   3   5  21      298.74      263.02      7.54 o 
   4   5  21        1.32       -0.72      1.84 o 
   5   5  21       10.06        8.78      3.56 o 
   6   5  21        5.39        6.38      2.60 o 
  -3   6  21        8.23        7.99      4.44 o 
  -2   6  21        1.48       -1.16      2.33 o 
  -1   6  21      206.13      188.11      8.44 o 
   0   6  21      275.34      278.85      7.40 o 
   1   6  21      231.70      215.79      6.55 o 
   2   6  21       17.32       19.46      2.75 o 
   3   6  21      190.88      207.14      7.88 o 
   4   6  21       37.52       31.10      3.34 o 
   5   6  21       44.10       46.75      4.00 o 
  -3   7  21       15.28       19.59      4.61 o 
  -2   7  21        0.76        4.46      3.10 o 
  -1   7  21       56.27       49.21      5.19 o 
   0   7  21      153.60      154.10      5.75 o 
   1   7  21       20.56       22.12      2.86 o 
   2   7  21        0.03        3.95      1.98 o 
   3   7  21        0.00       -0.79      1.98 o 
   4   7  21        1.25        1.61      2.14 o 
   5   7  21       28.26       22.63      5.87 o 
  -2   8  21       40.39       37.09      5.43 o 
  -1   8  21       14.69       20.07      4.07 o 
   0   8  21       39.15       35.15      4.75 o 
   1   8  21        1.03        0.22      2.00 o 
   2   8  21        1.41        0.98      1.88 o 
   3   8  21      110.74       85.26      5.96 o 
   4   8  21      195.74      146.59      6.37 o 
   0   9  21        0.97        1.36      2.86 o 
   1   9  21        4.49        2.41      2.01 o 
   2   9  21        1.30        5.48      2.45 o 
   3   9  21        4.40        7.30      2.90 o 
  -4  -7  22        0.87       -1.12      3.15 o 
  -3  -7  22        5.92        8.83      2.88 o 
  -2  -7  22        2.40        4.61      2.62 o 
  -1  -7  22        0.91        1.75      2.62 o 
   0  -7  22       25.53       26.25      8.17 o 
   1  -7  22       10.68       10.50      9.70 o 
  -4  -6  22       16.69       13.67      4.75 o 
  -3  -6  22        8.04        6.68      2.64 o 
  -2  -6  22        3.44        2.04      2.50 o 
  -1  -6  22        1.08        5.26      3.54 o 
   0  -6  22        2.97        4.74      2.52 o 
   1  -6  22       21.32       21.25      3.60 o 
   2  -6  22        2.09        5.65      5.60 o 
  -5  -5  22       23.43       37.87      6.93 o 
  -4  -5  22        0.01        1.26      4.22 o 
  -3  -5  22        6.40        4.17      2.36 o 
  -2  -5  22       36.93       32.41      8.41 o 
  -1  -5  22        2.68        3.56      2.33 o 
   0  -5  22       62.03       59.95      4.50 o 
   1  -5  22      118.37      103.40     12.00 o 
   2  -5  22        5.95        4.34      2.70 o 
   3  -5  22        9.31       11.10      4.15 o 
  -5  -4  22        1.18       -1.60      4.75 o 
  -4  -4  22        2.21       -5.62      3.98 o 
  -3  -4  22       62.28       51.99      4.11 o 
  -2  -4  22        1.18        2.55      2.18 o 
  -1  -4  22      174.02      150.27      5.98 o 
   0  -4  22       85.57       92.09      5.02 o 
   1  -4  22        0.05        0.15      2.14 o 
   2  -4  22      133.12      138.31      6.46 o 
   3  -4  22        5.56        4.04      2.72 o 
   4  -4  22        7.74       11.39      4.70 o 
  -5  -3  22        5.69        1.44      2.32 o 
  -4  -3  22        3.91       -5.96      4.12 o 
  -3  -3  22       51.16       52.13      4.16 o 
  -2  -3  22        6.24        8.99      2.48 o 
  -1  -3  22       41.11       37.27      4.44 o 
   0  -3  22      183.71      161.03      6.05 o 
   1  -3  22      783.23      739.83     14.21 o 
   2  -3  22      127.60      159.18      6.88 o 
   3  -3  22       90.81       89.49      5.46 o 
   4  -3  22        1.93        2.26      2.89 o 
  -5  -2  22       58.02       58.79      4.53 o 
  -4  -2  22        0.24       -0.80      2.01 o 
  -3  -2  22        4.53        6.58      4.32 o 
  -2  -2  22      446.00      426.06      9.45 o 
  -1  -2  22      305.16      278.24      7.35 o 
   0  -2  22      141.37      162.16      6.88 o 
   1  -2  22       69.44       63.89      4.05 o 
   2  -2  22      153.19      158.74      6.34 o 
   3  -2  22        6.64        5.19      2.50 o 
   4  -2  22        1.47        2.90      2.56 o 
   5  -2  22        2.16        3.12      2.84 o 
  -5  -1  22        8.17        4.79      2.64 o 
  -4  -1  22      299.05      306.31      8.36 o 
  -3  -1  22      674.30      645.88     11.92 o 
  -2  -1  22      237.96      243.07      5.06 o 
  -1  -1  22      814.69      823.39     13.83 o 
   0  -1  22      567.43      540.20     10.51 o 
   1  -1  22       14.77       15.48      2.48 o 
   2  -1  22       63.26       73.47      4.42 o 
   3  -1  22        6.04        2.22      2.47 o 
   4  -1  22       91.60       90.70      5.40 o 
   5  -1  22       40.15       39.44      5.99 o 
  -5   0  22       14.87       20.73      3.24 o 
  -4   0  22        3.54        1.33      1.91 o 
  -3   0  22      222.80      215.88      6.61 o 
  -2   0  22       62.67       68.57      3.40 o 
  -1   0  22       96.69      100.69      3.10 o 
   0   0  22      191.32      177.70      5.72 o 
   1   0  22        3.42        2.19      1.85 o 
   2   0  22        5.88        3.57      2.35 o 
   3   0  22      193.77      197.27      6.89 o 
   4   0  22      128.58      120.99      6.01 o 
   5   0  22       48.34       43.68      4.45 o 
  -5   1  22       16.31       15.48      3.07 o 
  -4   1  22       26.12       26.17      3.30 o 
  -3   1  22     1117.48     1084.01     17.11 o 
  -2   1  22      134.48      128.17      4.81 o 
  -1   1  22      147.81      149.54      3.76 o 
   0   1  22      851.40      876.86     10.52 o 
   1   1  22      117.21      121.59      4.85 o 
   2   1  22       25.40       28.97      3.06 o 
   3   1  22      376.32      384.09     16.46 o 
   4   1  22       11.93       13.24      4.41 o 
   5   1  22       67.48       74.82      6.69 o 
  -5   2  22        1.88        3.79      2.44 o 
  -4   2  22       54.72       56.49      4.25 o 
  -3   2  22       14.41       12.28      3.68 o 
  -2   2  22       98.38       95.69      4.38 o 
  -1   2  22        6.62        8.22      1.49 o 
   0   2  22      289.77      267.91      5.04 o 
   1   2  22      189.17      168.60      3.92 o 
   2   2  22       52.06       53.32      2.63 o 
   3   2  22      715.40      726.16     13.67 o 
   4   2  22      114.26      114.71      8.00 o 
   5   2  22        0.66       -4.27      3.05 o 
  -5   3  22       36.91       37.90      4.16 o 
  -4   3  22       12.20        8.89      2.50 o 
  -3   3  22       10.98       13.01      2.65 o 
  -2   3  22       83.25       77.75      5.26 o 
  -1   3  22       25.74       24.98      2.07 o 
   0   3  22      143.38      139.00      3.78 o 
   1   3  22      807.61      790.40     10.12 o 
   2   3  22       18.62       30.09      2.19 o 
   3   3  22       98.50      110.09      5.04 o 
   4   3  22        1.18       -0.03      1.67 o 
   5   3  22      156.50      131.87      9.07 o 
   6   3  22       14.55       20.31      5.28 o 
  -4   4  22       36.42       39.25      3.98 o 
  -3   4  22        7.17       12.23      2.62 o 
  -2   4  22      252.35      246.32      6.96 o 
  -1   4  22        8.68       18.24      3.31 o 
   0   4  22       85.59       81.06      3.20 o 
   1   4  22        0.44        2.01      1.59 o 
   2   4  22       28.70       19.57      2.49 o 
   3   4  22       15.48       19.31      2.57 o 
   4   4  22      327.09      343.21     11.54 o 
   5   4  22        8.99        9.56      2.43 o 
   6   4  22        0.09        5.62      4.07 o 
  -4   5  22       10.94       12.14      3.04 o 
  -3   5  22       73.12       70.63      4.61 o 
  -2   5  22        4.91        1.61      1.99 o 
  -1   5  22       28.84       35.17      3.18 o 
   0   5  22      159.50      148.13      5.25 o 
   1   5  22       17.75       20.33      3.03 o 
   2   5  22        2.72        3.33      3.39 o 
   3   5  22      109.92      101.55      5.67 o 
   4   5  22        0.53        1.92      1.94 o 
   5   5  22       35.01       31.36      7.78 o 
  -3   6  22       35.34       35.97      9.62 o 
  -2   6  22       69.52       71.95      6.01 o 
  -1   6  22        1.19        2.96      2.52 o 
   0   6  22      100.90       99.46      4.56 o 
   1   6  22       20.28       19.06      2.70 o 
   2   6  22       17.11       20.75      2.78 o 
   3   6  22      314.70      288.62      7.97 o 
   4   6  22       27.46       20.67      2.97 o 
   5   6  22        8.34       10.24      2.69 o 
  -2   7  22        0.01        0.48      2.91 o 
  -1   7  22       15.52       15.37      3.83 o 
   0   7  22       25.61       28.24      3.05 o 
   1   7  22       21.54        7.50      2.31 o 
   2   7  22       58.77       67.56      4.65 o 
   3   7  22        5.53        4.99      3.37 o 
   4   7  22        1.83        5.89      3.54 o 
   5   7  22       34.84       27.94      3.51 o 
  -1   8  22      125.54      124.89      7.81 o 
   0   8  22        5.28        4.12      2.81 o 
   1   8  22       22.24       16.91      2.86 o 
   2   8  22        2.03        2.28      1.96 o 
   3   8  22       79.81       85.63      5.05 o 
   4   8  22        3.33        5.88      2.60 o 
   0   9  22        8.30        5.82      3.30 o 
   1   9  22        0.15        3.80      2.41 o 
   2   9  22        0.40        0.06      2.02 o 
   3   9  22       32.42       29.17      7.20 o 
  -3  -7  23        0.01       -0.99      2.44 o 
  -2  -7  23        5.38        9.53      5.36 o 
  -1  -7  23        5.44        5.37      2.75 o 
   0  -7  23        0.42        0.23      2.54 o 
   1  -7  23        1.23        5.81      3.19 o 
  -4  -6  23        1.17        8.00      4.41 o 
  -3  -6  23        4.91        7.65      2.70 o 
  -2  -6  23        1.79        0.45      2.17 o 
  -1  -6  23        0.17        1.79      4.58 o 
   0  -6  23      101.02      103.58      5.86 o 
   1  -6  23        5.88        6.41      2.84 o 
   2  -6  23        8.35        7.10      3.16 o 
  -5  -5  23        2.89       -3.83      4.56 o 
  -4  -5  23       12.90        9.45      4.80 o 
  -3  -5  23       57.68       46.47      4.16 o 
  -2  -5  23       78.89       63.27      4.68 o 
  -1  -5  23        7.85        7.69      2.74 o 
   0  -5  23        7.10        4.30      2.50 o 
   1  -5  23       18.14       16.71      3.25 o 
   2  -5  23        6.59        6.51      3.52 o 
   3  -5  23       74.35       94.25      8.17 o 
  -5  -4  23        0.99        4.36      5.33 o 
  -4  -4  23        5.62        3.98      4.80 o 
  -3  -4  23       96.24       91.44      6.40 o 
  -2  -4  23       20.69       20.85      7.03 o 
  -1  -4  23        2.68        4.66      2.46 o 
   0  -4  23       12.52       12.81      2.86 o 
   1  -4  23       86.52       72.34      4.96 o 
   2  -4  23        2.57        6.60      2.82 o 
   3  -4  23        3.17        3.58      2.72 o 
  -5  -3  23       34.13       31.42      6.69 o 
  -4  -3  23       13.21       19.88      5.62 o 
  -3  -3  23        1.95       -3.23      3.10 o 
  -2  -3  23       91.48       83.91      4.66 o 
  -1  -3  23       92.79       84.95      4.59 o 
   0  -3  23      234.12      244.63      7.44 o 
   1  -3  23      373.74      345.38     14.28 o 
   2  -3  23      657.67      639.95     14.16 o 
   3  -3  23       23.98       25.76      3.72 o 
   4  -3  23       14.92       13.32      5.65 o 
  -5  -2  23       12.87        8.95      2.86 o 
  -4  -2  23        4.66       10.13      3.90 o 
  -3  -2  23        0.75        3.05      4.65 o 
  -2  -2  23        0.00        3.12      2.22 o 
  -1  -2  23      234.67      239.43     11.47 o 
   0  -2  23      456.84      460.54     10.15 o 
   1  -2  23        1.80        0.16      2.13 o 
   2  -2  23      164.43      155.60      6.34 o 
   3  -2  23      187.46      175.10      7.16 o 
   4  -2  23       53.02       53.41      4.90 o 
  -5  -1  23        3.67        5.20      2.54 o 
  -4  -1  23       11.52       17.78      3.73 o 
  -3  -1  23      141.96      153.24      5.78 o 
  -2  -1  23       97.73       90.23      4.50 o 
  -1  -1  23        4.94        8.50      2.28 o 
   0  -1  23       42.73       45.62      5.14 o 
   1  -1  23       15.54       15.66      2.57 o 
   2  -1  23      125.31      136.37      5.84 o 
   3  -1  23      159.67      164.28      6.69 o 
   4  -1  23       23.23       21.60      3.60 o 
   5  -1  23        3.16        6.97      3.16 o 
  -5   0  23        0.10        0.87      2.96 o 
  -4   0  23       36.11       35.97      3.61 o 
  -3   0  23       16.60       21.08      2.98 o 
  -2   0  23       65.69       69.38      3.00 o 
  -1   0  23       47.89       53.21      3.06 o 
   0   0  23       64.88       69.76      3.97 o 
   1   0  23       74.69       74.80      4.13 o 
   2   0  23       13.36       12.11      2.55 o 
   3   0  23      121.48      118.00      5.60 o 
   4   0  23       60.46       65.72     10.74 o 
   5   0  23      113.98      126.90      6.61 o 
  -5   1  23        2.13        0.50      2.29 o 
  -4   1  23       54.31       63.96      5.43 o 
  -3   1  23       59.72       84.00     13.28 o 
  -2   1  23        9.55        9.98      2.29 o 
  -1   1  23       88.19       86.76      3.07 o 
   0   1  23      461.55      478.16      6.98 o 
   1   1  23        0.09        4.61      3.15 o 
   2   1  23       44.05       36.05      3.93 o 
   3   1  23       35.66       45.95      4.63 o 
   4   1  23       59.43       71.75      4.97 o 
   5   1  23       68.95       65.99      6.74 o 
  -5   2  23       16.48       26.83      7.13 o 
  -4   2  23      113.87       94.79      7.49 o 
  -3   2  23      171.98      170.38      6.08 o 
  -2   2  23      161.17      175.11      5.78 o 
  -1   2  23       21.96       22.92      2.51 o 
   0   2  23      445.13      415.92      6.61 o 
   1   2  23      774.70      781.14     10.03 o 
   2   2  23      401.39      386.27      8.93 o 
   3   2  23       73.30       63.46      4.46 o 
   4   2  23        0.14       -0.15      3.01 o 
   5   2  23       67.09       56.63      6.88 o 
  -5   3  23        0.82        3.52      2.61 o 
  -4   3  23       10.81        4.48      2.58 o 
  -3   3  23      114.00      108.28      8.31 o 
  -2   3  23       96.92       92.94      4.50 o 
  -1   3  23       95.04       84.96      3.84 o 
   0   3  23       14.27       14.41      1.82 o 
   1   3  23      142.08      140.59      6.12 o 
   2   3  23      243.65      248.48      5.28 o 
   3   3  23        3.29        2.24      1.79 o 
   4   3  23       39.50       21.67      4.46 o 
   5   3  23       28.79       33.60      5.67 o 
  -4   4  23       11.84       15.10      3.03 o 
  -3   4  23        4.65        5.31      2.39 o 
  -2   4  23        1.05        1.77      2.13 o 
  -1   4  23      436.03      427.00      7.29 o 
   0   4  23      358.61      369.77      6.63 o 
   1   4  23       57.12       51.92      3.28 o 
   2   4  23       15.81       12.39      2.28 o 
   3   4  23      664.92      581.23     11.13 o 
   4   4  23        0.72        1.24      1.87 o 
   5   4  23       79.19       69.28      7.18 o 
  -4   5  23       14.58       18.86      3.47 o 
  -3   5  23        9.63        8.76      2.71 o 
  -2   5  23       81.52       80.67      4.46 o 
  -1   5  23      128.61      125.09      6.79 o 
   0   5  23      320.54      316.80      7.74 o 
   1   5  23       62.68       58.69      3.52 o 
   2   5  23        5.09        5.17      2.55 o 
   3   5  23       51.15       43.84      3.43 o 
   4   5  23        9.19        5.08      2.19 o 
   5   5  23        0.13       -0.72      2.07 o 
  -3   6  23       44.72       40.76      6.52 o 
  -2   6  23        0.02        3.25      2.76 o 
  -1   6  23        1.42        3.15      2.52 o 
   0   6  23      170.51      171.59      5.84 o 
   1   6  23        4.36        6.28      2.17 o 
   2   6  23       44.87       51.45      3.69 o 
   3   6  23       27.55       23.70      4.39 o 
   4   6  23       73.36       64.20      4.36 o 
   5   6  23       14.47       24.63      5.58 o 
  -2   7  23       41.48       57.50      6.21 o 
  -1   7  23        6.74        5.48      2.96 o 
   0   7  23        0.08       -1.31      1.59 o 
   1   7  23       10.87        7.02      2.30 o 
   2   7  23        5.53        7.81      4.80 o 
   3   7  23        0.43        2.61      2.17 o 
   4   7  23        0.01       -1.28      1.89 o 
   5   7  23       16.13       16.81      3.26 o 
  -1   8  23        1.07       -2.08      2.67 o 
   0   8  23        0.28        3.54      3.05 o 
   1   8  23       13.40       10.45      2.56 o 
   2   8  23        2.48        5.03      2.43 o 
   3   8  23      313.93      299.80      8.91 o 
   4   8  23      116.39      109.17      5.80 o 
   0   9  23       10.46       14.50      4.27 o 
   1   9  23        3.25       10.68      2.78 o 
   2   9  23        0.88        2.29      2.50 o 
   3   9  23        0.01        5.10      2.57 o 
  -3  -7  24        2.47        5.74      2.97 o 
  -2  -7  24       11.93       13.31      3.22 o 
  -1  -7  24        0.10        1.27      2.48 o 
   0  -7  24       12.60       15.51      3.56 o 
  -4  -6  24       38.40       43.83      6.45 o 
  -3  -6  24        9.34        7.85      2.88 o 
  -2  -6  24       10.54        5.75      2.60 o 
  -1  -6  24       29.69       32.73      3.99 o 
   0  -6  24        0.65        3.27      4.39 o 
   1  -6  24       31.49       27.17      4.00 o 
   2  -6  24        1.08        0.17      2.90 o 
  -4  -5  24        6.71       11.64      4.85 o 
  -3  -5  24        7.33        2.59      3.93 o 
  -2  -5  24       39.80       43.07      4.19 o 
  -1  -5  24       12.93       15.81      3.16 o 
   0  -5  24        2.98        7.87      2.89 o 
   1  -5  24       10.03        5.47      2.83 o 
   2  -5  24        1.16        0.67      2.62 o 
   3  -5  24       31.40       38.29      4.88 o 
  -5  -4  24        1.21        4.46      5.33 o 
  -4  -4  24        0.90       -0.05      4.51 o 
  -3  -4  24       14.73       18.76      4.51 o 
  -2  -4  24       77.73       82.95      4.86 o 
  -1  -4  24      128.61      130.82      5.90 o 
   0  -4  24      151.37      141.82      6.15 o 
   1  -4  24       11.16       12.05      2.96 o 
   2  -4  24        3.64        9.59      3.04 o 
   3  -4  24        4.34        8.06      3.31 o 
  -5  -3  24       69.86       91.97      9.16 o 
  -4  -3  24       17.48       19.15      5.77 o 
  -3  -3  24        2.85       -2.81      3.98 o 
  -2  -3  24       65.41       69.45      6.08 o 
  -1  -3  24       40.39       47.96      4.61 o 
   0  -3  24      164.38      133.91      5.73 o 
   1  -3  24      284.18      248.56      7.96 o 
   2  -3  24       56.83       84.47      9.07 o 
   3  -3  24       70.14       85.15     10.28 o 
   4  -3  24       21.28       14.06      3.58 o 
  -5  -2  24        4.07        1.92      2.58 o 
  -4  -2  24       41.96       40.68      6.84 o 
  -3  -2  24       28.02       33.74      6.21 o 
  -2  -2  24      156.65      137.09      5.67 o 
  -1  -2  24      319.86      312.97      8.07 o 
   0  -2  24       31.00       41.58      3.85 o 
   1  -2  24       32.45       29.71      3.64 o 
   2  -2  24       24.14       23.86      3.52 o 
   3  -2  24        0.39       -1.47      2.44 o 
   4  -2  24        2.82        2.20      2.67 o 
  -5  -1  24       18.85       20.11      4.99 o 
  -4  -1  24       34.72       30.71      3.46 o 
  -3  -1  24      877.80      907.27     19.59 o 
  -2  -1  24      126.86      127.44     10.71 o 
  -1  -1  24       66.49       68.60      4.17 o 
   0  -1  24        2.11        3.11      2.04 o 
   1  -1  24        4.46        4.09      2.17 o 
   2  -1  24      534.10      534.95     11.79 o 
   3  -1  24       57.67       57.10      4.73 o 
   4  -1  24       41.40       45.46      4.62 o 
   5  -1  24        1.47        3.23      2.92 o 
  -5   0  24        6.71        4.26      2.57 o 
  -4   0  24        1.60       -1.27      1.94 o 
  -3   0  24       21.78       27.55      5.87 o 
  -2   0  24        6.28        8.35      1.72 o 
  -1   0  24        9.27        7.02      2.15 o 
   0   0  24      136.51      142.04      5.29 o 
   1   0  24       19.31       20.61      2.86 o 
   2   0  24       60.21       70.65      7.90 o 
   3   0  24        0.62       -1.23      2.14 o 
   4   0  24       19.78       24.35      4.05 o 
   5   0  24       52.45       57.36      5.14 o 
  -5   1  24        8.35       12.91      3.20 o 
  -4   1  24        3.74        4.84      2.39 o 
  -3   1  24      534.85      512.93     10.85 o 
  -2   1  24      229.74      216.10      6.34 o 
  -1   1  24      113.05      110.29      3.47 o 
   0   1  24       47.67       60.83      3.70 o 
   1   1  24      348.77      360.44      9.96 o 
   2   1  24       17.68       22.21      4.41 o 
   3   1  24      140.34      130.86      5.81 o 
   4   1  24      135.83      123.66      6.15 o 
   5   1  24        7.03        5.48      4.02 o 
  -5   2  24        0.00       -1.62      2.30 o 
  -4   2  24       25.71       26.65      3.49 o 
  -3   2  24        0.76        0.03      1.91 o 
  -2   2  24       15.70       31.57      5.60 o 
  -1   2  24       36.21       41.57      4.09 o 
   0   2  24      570.96      511.76      7.64 o 
   1   2  24      115.37      127.80      3.71 o 
   2   2  24      182.45      201.35      9.11 o 
   3   2  24      393.39      400.11      9.89 o 
   4   2  24       60.65       78.01      7.32 o 
   5   2  24        0.09        1.89      3.64 o 
  -4   3  24       37.45       40.70      5.11 o 
  -3   3  24       16.52       18.39      2.96 o 
  -2   3  24        3.15        1.92      1.93 o 
  -1   3  24       54.28       48.05      2.75 o 
   0   3  24      335.65      333.84      6.08 o 
   1   3  24       55.40       46.77      2.55 o 
   2   3  24       22.31       17.76      2.42 o 
   3   3  24      119.99      110.74      8.05 o 
   4   3  24        0.08        1.12      3.20 o 
   5   3  24       14.64        3.44      3.83 o 
  -4   4  24        0.95       -1.12      2.14 o 
  -3   4  24       12.80        7.75      3.35 o 
  -2   4  24        7.35       11.35      2.51 o 
  -1   4  24      131.34      144.61      5.31 o 
   0   4  24      746.78      731.70     14.71 o 
   1   4  24       10.33       11.67      2.17 o 
   2   4  24        1.84       -1.63      1.92 o 
   3   4  24       35.01       24.88      2.82 o 
   4   4  24        0.31       -0.89      1.69 o 
   5   4  24      133.10      141.28      9.94 o 
  -3   5  24        4.20        0.92      2.79 o 
  -2   5  24      171.87      153.72      5.94 o 
  -1   5  24        0.02        4.07      2.33 o 
   0   5  24       54.12       39.61      3.25 o 
   1   5  24       10.46        7.73      3.39 o 
   2   5  24        8.87        7.81      2.22 o 
   3   5  24        9.77        9.81      2.36 o 
   4   5  24       63.01       67.38      4.34 o 
   5   5  24        5.68        0.64      3.49 o 
  -3   6  24       17.82       18.28      4.51 o 
  -2   6  24       87.41      100.26      7.13 o 
  -1   6  24       39.99       44.90      4.80 o 
   0   6  24        3.98        6.06      1.98 o 
   1   6  24       21.41       20.91      2.73 o 
   2   6  24       22.46       20.32      6.18 o 
   3   6  24       46.24       42.68      3.66 o 
   4   6  24        1.36        2.29      2.72 o 
   5   6  24       50.52       55.22      6.50 o 
  -2   7  24        8.88        7.81      3.39 o 
  -1   7  24       12.49       10.86      3.54 o 
   0   7  24       17.33       12.82      2.64 o 
   1   7  24        1.18        2.55      1.95 o 
   2   7  24       24.27       28.10      3.25 o 
   3   7  24       28.81       29.21      4.39 o 
   4   7  24        2.35        8.50      2.91 o 
  -1   8  24        0.97        0.34      2.86 o 
   0   8  24        2.72        2.67      2.76 o 
   1   8  24        0.01        1.05      2.07 o 
   2   8  24        0.08       -0.47      1.99 o 
   3   8  24       89.07       72.42      6.91 o 
   4   8  24      137.92      131.75      9.58 o 
   1   9  24        9.30        8.38      2.88 o 
   2   9  24        9.12       11.11      2.86 o 
  -2  -7  25        8.24        9.84      3.20 o 
  -1  -7  25        4.52        9.57      3.24 o 
   0  -7  25        4.25        6.44      4.29 o 
  -3  -6  25        2.45        1.36      2.53 o 
  -2  -6  25       22.52       23.19      3.68 o 
  -1  -6  25       18.40       24.12      6.42 o 
   0  -6  25        8.53        4.97      2.79 o 
   1  -6  25        0.47        2.47      3.22 o 
  -4  -5  25       13.68       32.19      6.06 o 
  -3  -5  25        0.00        1.00      2.98 o 
  -2  -5  25       19.12       12.11      3.14 o 
  -1  -5  25        0.97        4.52      2.40 o 
   0  -5  25       73.76       74.22      5.05 o 
   1  -5  25        0.06       -0.47      2.38 o 
   2  -5  25        2.30        6.53      3.42 o 
  -5  -4  25       18.48        9.70      5.96 o 
  -4  -4  25        2.27        3.01      4.56 o 
  -3  -4  25       25.34       34.39      3.75 o 
  -2  -4  25       73.29       67.17      4.70 o 
  -1  -4  25       17.31       13.15      2.89 o 
   0  -4  25        6.66        4.98      2.52 o 
   1  -4  25        3.14        9.47      4.56 o 
   2  -4  25        1.07       -0.33      2.39 o 
   3  -4  25        0.12        2.34      2.84 o 
  -5  -3  25        8.47        9.16      5.82 o 
  -4  -3  25       35.55       27.93      6.40 o 
  -3  -3  25       10.85        2.72      4.32 o 
  -2  -3  25      229.72      207.72      7.03 o 
  -1  -3  25       12.32       12.34      2.74 o 
   0  -3  25        6.53        9.73      2.60 o 
   1  -3  25      199.59      202.09      7.25 o 
   2  -3  25      240.10      225.13     11.85 o 
   3  -3  25       39.58       49.46      4.87 o 
   4  -3  25        0.27        2.35      3.54 o 
  -5  -2  25        1.52        1.55      5.38 o 
  -4  -2  25       19.53       18.81      6.01 o 
  -3  -2  25       53.62       48.97      6.79 o 
  -2  -2  25       26.07       36.48      3.54 o 
  -1  -2  25       13.47       13.45      3.68 o 
   0  -2  25      224.20      204.72      9.70 o 
   1  -2  25       15.09       20.22      3.23 o 
   2  -2  25       32.74       31.84      3.75 o 
   3  -2  25      233.54      237.59      8.49 o 
   4  -2  25       13.69       12.74      3.55 o 
  -5  -1  25        5.99        2.74      2.64 o 
  -4  -1  25       24.74       28.02      3.39 o 
  -3  -1  25      126.53      144.14      9.89 o 
  -2  -1  25        0.10        0.22      2.28 o 
  -1  -1  25      133.18      143.19      9.50 o 
   0  -1  25      273.75      280.20      8.39 o 
   1  -1  25       93.94       94.71      4.84 o 
   2  -1  25      517.49      517.14     11.76 o 
   3  -1  25        1.18        3.00      2.72 o 
   4  -1  25       22.49       22.00      3.78 o 
   5  -1  25        4.12        2.42      4.87 o 
  -5   0  25       15.88       15.58      4.32 o 
  -4   0  25       11.17       10.76      2.96 o 
  -3   0  25        0.83        0.26      3.61 o 
  -2   0  25       63.13       67.00      4.01 o 
  -1   0  25       25.91       24.73      2.97 o 
   0   0  25       18.25       22.64      2.90 o 
   1   0  25      726.58      735.66     13.50 o 
   2   0  25        0.07       -1.46      3.61 o 
   3   0  25       11.74       10.74      2.91 o 
   4   0  25      160.91      157.15      7.30 o 
   5   0  25        9.70       10.20      3.47 o 
  -5   1  25       21.54       22.53      3.56 o 
  -4   1  25        0.42       -0.95      1.96 o 
  -3   1  25      547.59      526.57     11.16 o 
  -2   1  25     1078.48     1051.89     23.27 o 
  -1   1  25      279.14      279.08      5.51 o 
   0   1  25       66.07       73.66      4.20 o 
   1   1  25       71.78       72.06      7.81 o 
   2   1  25       48.06       58.19      4.18 o 
   3   1  25       12.47       12.25      2.87 o 
   4   1  25        6.13        6.12      2.84 o 
   5   1  25        9.84       17.79      5.04 o 
  -5   2  25        0.55       -2.02      2.18 o 
  -4   2  25        0.64        0.85      2.18 o 
  -3   2  25       47.76       29.74      3.36 o 
  -2   2  25      362.01      373.19      8.65 o 
  -1   2  25        0.08        0.02      1.68 o 
   0   2  25        2.97        2.50      1.38 o 
   1   2  25       38.52       41.46      4.27 o 
   2   2  25     1776.02     1583.78     23.32 o 
   3   2  25      112.78      131.52      5.90 o 
   4   2  25        9.99        4.70      3.68 o 
   5   2  25       20.20       15.66      4.90 o 
  -4   3  25        0.56       -1.90      1.98 o 
  -3   3  25       36.76       28.41      3.36 o 
  -2   3  25      104.98       95.99      8.80 o 
  -1   3  25       44.40       37.20      2.57 o 
   0   3  25       75.67       87.19      4.27 o 
   1   3  25        4.53        3.47      1.50 o 
   2   3  25        7.95        9.57      2.07 o 
   3   3  25       15.02       10.18      3.93 o 
   4   3  25       72.55       78.01      7.42 o 
   5   3  25       27.97       39.37      6.01 o 
  -4   4  25        5.11        4.04      4.07 o 
  -3   4  25        0.23        1.17      2.59 o 
  -2   4  25      134.93      133.65      6.76 o 
  -1   4  25        1.88        3.64      2.67 o 
   0   4  25      679.33      646.96      9.47 o 
   1   4  25      218.76      203.85      6.02 o 
   2   4  25       20.86       21.49      3.64 o 
   3   4  25        3.19        2.70      1.81 o 
   4   4  25       50.46       40.68      5.77 o 
   5   4  25        0.02        1.02      3.49 o 
  -3   5  25      113.01      115.14      8.58 o 
  -2   5  25        3.60        5.66      2.47 o 
  -1   5  25       20.62       28.94      4.07 o 
   0   5  25       23.90       25.50      4.24 o 
   1   5  25       24.81       23.24      2.81 o 
   2   5  25       11.84       11.80      3.03 o 
   3   5  25       85.02       90.25      7.37 o 
   4   5  25       28.11       13.14      2.61 o 
   5   5  25        3.20       -3.15      3.15 o 
  -3   6  25       11.76        6.98      3.25 o 
  -2   6  25        0.74       -0.97      2.76 o 
  -1   6  25       54.91       54.35      5.43 o 
   0   6  25       26.91       29.84      4.51 o 
   1   6  25       18.25       19.79      4.17 o 
   2   6  25        0.90       -0.65      1.84 o 
   3   6  25       95.70       93.44      4.95 o 
   4   6  25       10.65        9.91      2.70 o 
   5   6  25       40.96       46.71      4.15 o 
  -2   7  25       39.05       30.64      5.14 o 
  -1   7  25        3.26        0.15      2.52 o 
   0   7  25       31.00       35.83      4.70 o 
   1   7  25        0.69        1.35      1.93 o 
   2   7  25       23.94       17.51      2.83 o 
   3   7  25        5.83        9.12      2.67 o 
   4   7  25       40.44       34.46      3.98 o 
  -1   8  25        3.21        3.68      3.49 o 
   0   8  25        2.20        0.73      3.01 o 
   1   8  25        1.42        5.21      2.39 o 
   2   8  25        0.10       -2.80      1.87 o 
   3   8  25       84.70       65.69      7.56 o 
  -3  -6  26        0.53       -1.60      2.39 o 
  -2  -6  26        0.92        0.77      2.46 o 
  -1  -6  26       20.66       28.90      7.20 o 
   0  -6  26        0.08        1.69      3.27 o 
   1  -6  26        0.59        6.29      2.85 o 
  -4  -5  26        0.60        0.53      4.27 o 
  -3  -5  26       20.46       13.54      3.98 o 
  -2  -5  26        1.27        0.36      2.46 o 
  -1  -5  26        0.27        0.50      2.39 o 
   0  -5  26        0.00        0.61      2.42 o 
   1  -5  26        0.00        0.02      2.74 o 
   2  -5  26       11.16       15.05      3.71 o 
  -4  -4  26       11.41       14.06      5.48 o 
  -3  -4  26        9.17       18.18      3.21 o 
  -2  -4  26        8.44       11.79      3.71 o 
  -1  -4  26       73.65       75.74      4.92 o 
   0  -4  26       54.71       49.15      4.40 o 
   1  -4  26       61.27       71.41      5.15 o 
   2  -4  26       36.64       34.85      4.31 o 
   3  -4  26        0.00        1.16      2.90 o 
  -5  -3  26        9.31        5.28      5.72 o 
  -4  -3  26       21.63       13.19      5.58 o 
  -3  -3  26        4.07        5.38      4.51 o 
  -2  -3  26      276.78      253.60      7.88 o 
  -1  -3  26      153.03      138.53      6.09 o 
   0  -3  26       80.14       71.50      6.52 o 
   1  -3  26       48.12       53.09      5.67 o 
   2  -3  26        7.29        5.65      2.88 o 
   3  -3  26        6.03        4.06      3.12 o 
  -5  -2  26       15.56       18.67      6.45 o 
  -4  -2  26        0.88       -1.55      4.90 o 
  -3  -2  26       18.36       12.46      5.28 o 
  -2  -2  26      136.16      134.19      5.69 o 
  -1  -2  26      145.79      133.31      5.65 o 
   0  -2  26       33.31       37.86      3.73 o 
   1  -2  26        4.93        2.69      2.39 o 
   2  -2  26        7.28        3.85      2.61 o 
   3  -2  26        8.44       13.45      3.40 o 
   4  -2  26      131.35      140.24      7.34 o 
  -5  -1  26        9.90       11.26      5.24 o 
  -4  -1  26      101.54       98.71      8.87 o 
  -3  -1  26        1.09       -6.33      4.22 o 
  -2  -1  26      202.53      195.01      6.79 o 
  -1  -1  26       44.01       49.12      3.80 o 
   0  -1  26       61.05       71.25      8.70 o 
   1  -1  26       26.11       28.57      3.34 o 
   2  -1  26        0.34        6.33      7.78 o 
   3  -1  26      210.04      217.92      8.07 o 
   4  -1  26      104.03       98.73      6.18 o 
  -5   0  26        1.50        3.54      2.73 o 
  -4   0  26       11.38        8.47      2.83 o 
  -3   0  26        5.75        2.97      2.76 o 
  -2   0  26       97.42       86.49      8.24 o 
  -1   0  26       93.79       95.59      4.82 o 
   0   0  26       41.66       50.83      3.78 o 
   1   0  26      115.21      144.41      9.11 o 
   2   0  26      235.17      246.92      7.80 o 
   3   0  26       74.53       72.56      5.09 o 
   4   0  26        0.01        0.22      2.47 o 
   5   0  26       13.93       17.43      3.90 o 
  -5   1  26       10.23        9.15      3.20 o 
  -4   1  26        0.72        5.33      2.58 o 
  -3   1  26       60.10       53.54      7.81 o 
  -2   1  26        0.10        6.09      2.32 o 
  -1   1  26      180.54      183.81      6.18 o 
   0   1  26      633.48      629.41     11.81 o 
   1   1  26      183.18      189.27      6.41 o 
   2   1  26        2.25        6.30      2.59 o 
   3   1  26       30.17       32.42      4.68 o 
   4   1  26        5.88        6.20      2.89 o 
   5   1  26       33.60       27.68      5.77 o 
  -4   2  26       23.70       25.70      5.26 o 
  -3   2  26        0.33        2.13      2.04 o 
  -2   2  26       75.55       77.91      4.31 o 
  -1   2  26      127.41      132.35      4.03 o 
   0   2  26       22.67       32.01      2.29 o 
   1   2  26       97.21       92.91      4.73 o 
   2   2  26        2.37        8.00      3.54 o 
   3   2  26        1.05        3.34      2.33 o 
   4   2  26        0.48       -2.38      2.67 o 
   5   2  26        2.46       -1.07      3.39 o 
  -4   3  26       10.33       -1.33      3.13 o 
  -3   3  26      117.27      130.29     10.62 o 
  -2   3  26       27.11       30.25      3.26 o 
  -1   3  26        6.45       13.10      2.02 o 
   0   3  26      389.79      369.48      6.68 o 
   1   3  26      239.62      233.52      5.31 o 
   2   3  26       18.13        9.65      3.59 o 
   3   3  26       11.06        8.00      3.54 o 
   4   3  26       56.34       56.05      6.74 o 
   5   3  26       47.55       39.13      6.25 o 
  -4   4  26        0.03       -3.64      3.76 o 
  -3   4  26       45.99       50.98      4.34 o 
  -2   4  26       21.99       18.28      5.75 o 
  -1   4  26        0.07       -0.82      1.96 o 
   0   4  26       15.32       24.48      2.26 o 
   1   4  26        1.92        2.39      1.72 o 
   2   4  26      125.41      118.77      4.72 o 
   3   4  26        7.33        6.55      3.49 o 
   4   4  26      237.83      240.72     12.41 o 
   5   4  26       31.04       40.77      6.55 o 
  -3   5  26       37.07       39.75      4.82 o 
  -2   5  26        2.86        7.07      3.08 o 
  -1   5  26        7.53       12.70      3.10 o 
   0   5  26       69.38       76.62      4.07 o 
   1   5  26       45.22       46.96      3.40 o 
   2   5  26        0.01       -0.16      1.77 o 
   3   5  26       16.58       27.12      3.13 o 
   4   5  26       12.17       15.08      2.81 o 
   5   5  26       10.60       11.98      5.04 o 
  -2   6  26        1.90        0.00      2.81 o 
  -1   6  26       11.27       14.74      3.59 o 
   0   6  26      150.44      150.19      5.75 o 
   1   6  26        0.26        0.63      1.79 o 
   2   6  26       65.49       68.64      4.22 o 
   3   6  26        7.65        3.82      2.19 o 
   4   6  26        6.58        3.75      3.30 o 
  -2   7  26       37.61       43.34      5.58 o 
  -1   7  26        0.75        1.94      2.81 o 
   0   7  26        1.01        0.58      2.42 o 
   1   7  26       16.43       18.95      2.99 o 
   2   7  26        8.82       15.30      2.77 o 
   3   7  26        7.99        7.71      2.77 o 
   4   7  26       25.80       42.81     10.50 o 
   0   8  26       67.82       86.35      6.79 o 
   1   8  26       81.19       80.39      4.95 o 
   2   8  26        5.56        2.16      2.35 o 
   3   8  26       16.74       26.00      3.50 o 
  -3  -6  27        2.19        2.39      2.74 o 
  -2  -6  27        0.45       -3.12      2.23 o 
  -1  -6  27        0.20        5.04      2.89 o 
   0  -6  27        4.41        7.10      3.14 o 
  -4  -5  27        4.06        2.23      4.61 o 
  -3  -5  27        1.85        1.78      2.56 o 
  -2  -5  27        1.52        8.33      2.88 o 
  -1  -5  27        3.59        3.40      2.60 o 
   0  -5  27        0.29        0.08      2.48 o 
   1  -5  27       13.76       17.49      6.50 o 
   2  -5  27       37.72       43.50      4.96 o 
  -4  -4  27       20.19       20.61      5.87 o 
  -3  -4  27        0.01        1.41      3.98 o 
  -2  -4  27        0.09        3.12      2.26 o 
  -1  -4  27       37.52       33.45      4.01 o 
   0  -4  27        9.72       10.01      2.95 o 
   1  -4  27        5.54        9.17      4.19 o 
   2  -4  27        1.08        3.29      2.76 o 
   3  -4  27        9.05       10.24      3.63 o 
  -4  -3  27        4.28        1.99      5.14 o 
  -3  -3  27        1.21        6.06      4.80 o 
  -2  -3  27        0.81        0.85      3.37 o 
  -1  -3  27      123.00      129.94      9.70 o 
   0  -3  27      202.03      221.24      7.73 o 
   1  -3  27       87.89       81.27      5.36 o 
   2  -3  27        5.15        2.03      4.41 o 
   3  -3  27        6.70        4.69      4.29 o 
  -5  -2  27        2.90        3.64      5.48 o 
  -4  -2  27        5.76       10.13      5.43 o 
  -3  -2  27       30.98       43.15      6.69 o 
  -2  -2  27        4.09        5.71      2.52 o 
  -1  -2  27       69.00       71.20      4.66 o 
   0  -2  27       83.17       90.48      7.98 o 
   1  -2  27       61.51       61.32      6.71 o 
   2  -2  27        1.90       -0.09      2.52 o 
   3  -2  27       15.70       19.82      4.19 o 
   4  -2  27       23.93       25.47      4.19 o 
  -5  -1  27        0.81       -2.23      4.90 o 
  -4  -1  27       48.59       42.62      7.08 o 
  -3  -1  27      168.47      188.89     11.15 o 
  -2  -1  27      160.45      156.45      6.09 o 
  -1  -1  27        1.92        1.12      2.23 o 
   0  -1  27        6.34       11.26      3.03 o 
   1  -1  27      350.15      312.67      8.76 o 
   2  -1  27      316.80      313.63      9.27 o 
   3  -1  27        5.09        5.85      4.78 o 
   4  -1  27       11.50       14.33      3.58 o 
  -5   0  27        4.66       -0.87      2.28 o 
  -4   0  27        0.54       -1.43      2.05 o 
  -3   0  27       16.42        0.73      4.75 o 
  -2   0  27        9.02       12.56      5.33 o 
  -1   0  27      301.95      291.16      7.88 o 
   0   0  27      162.47      165.86      6.08 o 
   1   0  27      276.10      268.86      7.83 o 
   2   0  27       42.98       44.76      4.07 o 
   3   0  27       49.82       41.61      4.92 o 
   4   0  27       16.31       22.08      5.99 o 
  -4   1  27       21.64       23.86      3.53 o 
  -3   1  27       13.10       19.48      2.99 o 
  -2   1  27      438.89      408.25      9.20 o 
  -1   1  27      130.04      135.28      5.55 o 
   0   1  27       13.15       26.97      3.08 o 
   1   1  27      677.49      650.47     12.59 o 
   2   1  27       26.29       31.69      7.10 o 
   3   1  27       24.29       26.23      3.58 o 
   4   1  27       53.29       66.18      9.43 o 
   5   1  27        7.96        3.15      4.22 o 
  -4   2  27        6.76       10.98      3.25 o 
  -3   2  27        1.34        2.81      5.07 o 
  -2   2  27      148.34      152.98      5.68 o 
  -1   2  27      470.85      462.65      7.70 o 
   0   2  27       42.72       48.28      3.66 o 
   1   2  27       44.11       49.84      3.89 o 
   2   2  27      154.24      137.82      5.84 o 
   3   2  27      107.73      109.86      8.10 o 
   4   2  27        0.01       -3.20      2.86 o 
   5   2  27        4.93        9.94      4.75 o 
  -4   3  27        1.06        4.04      2.48 o 
  -3   3  27       20.77       20.41      4.34 o 
  -2   3  27      156.83      154.96      5.89 o 
  -1   3  27       70.27       77.30      3.40 o 
   0   3  27      130.77      128.71      4.05 o 
   1   3  27        1.07        2.50      1.51 o 
   2   3  27      221.09      225.20     10.96 o 
   3   3  27        0.26        2.47      3.25 o 
   4   3  27        1.94       -1.12      3.05 o 
   5   3  27      113.83      111.56      9.55 o 
  -3   4  27      107.18      107.07      5.58 o 
  -2   4  27       42.94       39.23      3.67 o 
  -1   4  27       52.07       62.27      3.97 o 
   0   4  27        6.29        9.26      2.03 o 
   1   4  27        0.24        0.17      1.45 o 
   2   4  27       16.92        9.35      3.15 o 
   3   4  27        7.11       13.24      4.12 o 
   4   4  27       31.35       40.48      6.35 o 
   5   4  27      139.77      150.25     10.71 o 
  -3   5  27       16.42       12.64      3.18 o 
  -2   5  27       32.22       23.89      3.45 o 
  -1   5  27       19.66       15.81      3.49 o 
   0   5  27        2.75        8.44      2.18 o 
   1   5  27       21.03       18.76      2.58 o 
   2   5  27       87.44      102.97      9.67 o 
   3   5  27       15.54       19.63      5.24 o 
   4   5  27        1.86        0.63      3.68 o 
   5   5  27       17.23       27.20      5.82 o 
  -2   6  27       17.14       17.07      4.22 o 
  -1   6  27       18.41       28.27      4.36 o 
   0   6  27       33.38       35.70      3.49 o 
   1   6  27        9.76        6.72      2.22 o 
   2   6  27       90.14       99.35      5.02 o 
   3   6  27       58.52       74.60      4.60 o 
   4   6  27       25.71       22.27      3.30 o 
  -1   7  27       13.22       24.48      4.56 o 
   0   7  27       16.90       18.23      4.07 o 
   1   7  27       21.31       24.64      3.24 o 
   2   7  27        0.50       -1.93      1.84 o 
   3   7  27       47.90       47.12      4.10 o 
   4   7  27        1.27        0.75      2.37 o 
   0   8  27       18.38       21.04      4.46 o 
   1   8  27       35.41       45.34      4.21 o 
   2   8  27        1.90        3.84      2.67 o 
   3   8  27      183.20      206.34     10.18 o 
  -2  -6  28        8.22        3.38      2.95 o 
  -1  -6  28        0.24        0.02      2.78 o 
   0  -6  28       14.83       20.25      3.99 o 
  -3  -5  28        1.27       -0.95      2.46 o 
  -2  -5  28        0.11       -0.75      2.51 o 
  -1  -5  28        2.78       -0.99      2.81 o 
   0  -5  28        0.85        6.14      3.00 o 
   1  -5  28       11.18        6.92      5.91 o 
  -4  -4  28        7.54        9.89      5.33 o 
  -3  -4  28        2.09        2.57      4.22 o 
  -2  -4  28        5.19        8.72      2.97 o 
  -1  -4  28       30.51       21.85      5.87 o 
   0  -4  28        0.98       -1.33      5.11 o 
   1  -4  28        5.68        5.64      2.82 o 
   2  -4  28        7.14        9.49      6.38 o 
  -4  -3  28        6.76        1.45      5.04 o 
  -3  -3  28       28.39       32.53      6.11 o 
  -2  -3  28       24.76       17.01      3.14 o 
  -1  -3  28      268.81      239.01     11.15 o 
   0  -3  28       11.62       19.13      5.67 o 
   1  -3  28        1.48       11.57      7.68 o 
   2  -3  28        0.99        1.14      2.65 o 
   3  -3  28       20.69       20.58      4.09 o 
  -4  -2  28        1.92       10.38      5.72 o 
  -3  -2  28       35.89       47.08      6.88 o 
  -2  -2  28       25.14       33.76      4.80 o 
  -1  -2  28       15.24       11.74      2.82 o 
   0  -2  28       32.24       37.09      5.04 o 
   1  -2  28       21.28       22.58      3.60 o 
   2  -2  28        4.42        0.27      2.72 o 
   3  -2  28       72.76       74.97      9.09 o 
  -4  -1  28       72.12       84.85      8.87 o 
  -3  -1  28        6.33       12.17      5.72 o 
  -2  -1  28       40.72       44.35      3.95 o 
  -1  -1  28        9.07        6.78      3.95 o 
   0  -1  28        3.00        4.09      2.51 o 
   1  -1  28       17.04       12.15      3.00 o 
   2  -1  28      209.15      224.77      8.61 o 
   3  -1  28      125.32      122.30      6.40 o 
   4  -1  28       30.05       31.67      4.32 o 
  -4   0  28       20.86       20.59      3.40 o 
  -3   0  28        1.02        2.28      4.90 o 
  -2   0  28      286.64      297.40     12.95 o 
  -1   0  28       13.43       16.80      2.96 o 
   0   0  28      484.81      486.64     10.73 o 
   1   0  28       33.13       42.54      4.24 o 
   2   0  28      313.45      295.26     13.19 o 
   3   0  28        8.03       11.31      3.32 o 
   4   0  28       95.48       94.82      6.16 o 
  -4   1  28       22.20       19.71      3.37 o 
  -3   1  28       48.64       35.93      3.68 o 
  -2   1  28        9.53       18.96      5.82 o 
  -1   1  28      326.33      324.58      8.45 o 
   0   1  28        8.96        8.57      2.56 o 
   1   1  28        9.70       18.32      2.94 o 
   2   1  28      210.23      232.81      8.07 o 
   3   1  28      178.45      190.41      7.31 o 
   4   1  28       50.51       45.17      4.68 o 
  -4   2  28       17.75       18.72      3.47 o 
  -3   2  28       57.00       60.89      4.45 o 
  -2   2  28        8.24       10.38      2.51 o 
  -1   2  28       51.92       58.10      3.50 o 
   0   2  28      383.12      374.38      8.93 o 
   1   2  28        2.57        1.20      2.02 o 
   2   2  28       22.43       21.75      3.08 o 
   3   2  28        7.40       11.39      4.27 o 
   4   2  28        3.95        3.98      3.64 o 
   5   2  28       11.37       14.30      5.28 o 
  -4   3  28       11.87       13.46      3.23 o 
  -3   3  28      193.90      187.22     11.22 o 
  -2   3  28        2.94        8.01      2.40 o 
  -1   3  28      243.25      246.44      6.93 o 
   0   3  28      492.71      465.74      7.79 o 
   1   3  28      204.35      201.30      6.73 o 
   2   3  28      147.85      124.21      8.53 o 
   3   3  28        3.28        8.53      3.93 o 
   4   3  28        0.02       -1.26      3.39 o 
   5   3  28       48.94       65.60      8.19 o 
  -3   4  28       34.89       34.59      3.96 o 
  -2   4  28        8.35       13.06      6.23 o 
  -1   4  28       28.81       32.63      3.30 o 
   0   4  28        0.03       -0.58      1.48 o 
   1   4  28       13.72       17.47      2.47 o 
   2   4  28        0.46       -1.75      2.91 o 
   3   4  28       55.04       62.20      6.88 o 
   4   4  28       31.96       31.27      5.62 o 
   5   4  28        5.04        3.59      4.27 o 
  -3   5  28       42.89       44.34      4.38 o 
  -2   5  28      108.14      107.44      6.98 o 
  -1   5  28        9.04        2.91      2.52 o 
   0   5  28        1.44        0.57      1.64 o 
   1   5  28        3.60        4.09      1.98 o 
   2   5  28       12.13       10.58      2.48 o 
   3   5  28       17.75       17.77      2.85 o 
   4   5  28        9.27        4.41      4.22 o 
  -2   6  28       25.35       38.50      5.33 o 
  -1   6  28       10.56       13.72      3.49 o 
   0   6  28       21.36       23.02      2.95 o 
   1   6  28       98.22       98.34      4.89 o 
   2   6  28       18.88       16.87      2.87 o 
   3   6  28       17.49       15.35      4.75 o 
   4   6  28        7.31       11.86      3.02 o 
  -1   7  28       15.02       16.19      4.17 o 
   0   7  28       14.92        8.87      3.64 o 
   1   7  28        1.74        4.67      2.34 o 
   2   7  28        2.34        5.21      2.40 o 
   3   7  28        5.87        6.35      2.76 o 
   1   8  28       28.72       27.59      3.72 o 
   2   8  28       33.36       24.73      3.52 o 
  -3  -5  29        2.94       -0.71      5.28 o 
  -2  -5  29        0.15        0.42      2.55 o 
  -1  -5  29        0.21        4.53      2.88 o 
   0  -5  29        4.62        3.61      2.76 o 
   1  -5  29       48.53       54.82      5.30 o 
  -3  -4  29        3.08        3.68      4.41 o 
  -2  -4  29       53.21       58.32      6.88 o 
  -1  -4  29       52.29       62.98      8.19 o 
   0  -4  29       15.92       18.41      3.64 o 
   1  -4  29        0.29       -2.40      2.31 o 
   2  -4  29        5.14        9.09      3.52 o 
  -4  -3  29        0.05        1.79      5.04 o 
  -3  -3  29       14.24       12.56      5.04 o 
  -2  -3  29       65.74       67.51      4.93 o 
  -1  -3  29       12.96       19.46      3.34 o 
   0  -3  29        2.52        3.83      2.61 o 
   1  -3  29      148.01      156.50      7.14 o 
   2  -3  29       81.93       82.69      5.99 o 
   3  -3  29        1.31        4.72      3.78 o 
  -4  -2  29        0.32       -5.19      4.90 o 
  -3  -2  29        5.58        7.03      5.14 o 
  -2  -2  29       30.15       29.60      3.59 o 
  -1  -2  29       16.34       20.13      3.37 o 
   0  -2  29       23.34       19.30      3.39 o 
   1  -2  29      130.32      142.91      6.69 o 
   2  -2  29       29.71       26.40      4.27 o 
   3  -2  29       13.09       15.63      4.00 o 
  -4  -1  29       43.14       55.03      8.05 o 
  -3  -1  29      110.77      105.16      9.02 o 
  -2  -1  29       84.54       91.05      8.19 o 
  -1  -1  29       28.08       26.34      3.49 o 
   0  -1  29      158.21      164.36      6.59 o 
   1  -1  29      111.87       99.07      5.57 o 
   2  -1  29      597.28      607.70     13.80 o 
   3  -1  29        6.85        9.76      3.29 o 
   4  -1  29       16.05       18.54      4.92 o 
  -4   0  29        1.90       -4.41      5.04 o 
  -3   0  29       17.58       25.31      6.45 o 
  -2   0  29        4.81        3.44      4.90 o 
  -1   0  29        1.89        3.30      2.44 o 
   0   0  29      142.27      149.83      8.92 o 
   1   0  29        0.61        4.21      2.61 o 
   2   0  29      127.77      143.85     13.24 o 
   3   0  29       48.09       54.75      4.90 o 
   4   0  29       14.49       26.99      4.30 o 
  -4   1  29        2.32        0.94      2.52 o 
  -3   1  29        1.14        4.85      5.38 o 
  -2   1  29      644.27      636.58     19.68 o 
  -1   1  29       47.12       47.30      4.70 o 
   0   1  29        6.46        2.49      2.29 o 
   1   1  29        1.40       -0.92      2.20 o 
   2   1  29       22.77       22.96      3.34 o 
   3   1  29        0.12        2.78      2.71 o 
   4   1  29       29.16       38.30      6.21 o 
  -4   2  29        1.78        2.89      2.65 o 
  -3   2  29        0.66        2.00      2.36 o 
  -2   2  29        8.73        6.86      5.82 o 
  -1   2  29      262.85      249.46      9.21 o 
   0   2  29      263.29      262.15      7.53 o 
   1   2  29        0.40        1.02      3.35 o 
   2   2  29       10.95        9.65      2.66 o 
   3   2  29       97.38       96.97      8.24 o 
   4   2  29        0.11       -4.90      3.30 o 
  -3   3  29        0.04       -0.48      2.28 o 
  -2   3  29       67.64       69.61      7.27 o 
  -1   3  29      154.19      149.31      5.60 o 
   0   3  29        2.10        4.74      2.28 o 
   1   3  29        1.62        6.69      3.44 o 
   2   3  29       33.57       23.22      4.80 o 
   3   3  29        0.70       -3.44      2.47 o 
   4   3  29       47.35       41.36      6.35 o 
  -3   4  29       31.77       26.62      3.80 o 
  -2   4  29       31.62       34.79      3.69 o 
  -1   4  29      165.22      170.54     12.12 o 
   0   4  29       48.84       38.33      3.14 o 
   1   4  29        2.74        3.25      3.08 o 
   2   4  29        2.52        3.98      3.49 o 
   3   4  29       44.20       33.11      5.62 o 
   4   4  29       17.33       15.90      5.24 o 
  -2   5  29        1.01        5.48      3.10 o 
  -1   5  29       16.84       21.38      3.98 o 
   0   5  29       27.32       23.47      2.82 o 
   1   5  29        6.11        8.19      2.19 o 
   2   5  29      185.42      206.38     14.86 o 
   3   5  29       18.88       10.96      4.27 o 
   4   5  29       32.45       24.58      5.43 o 
  -2   6  29        4.34        4.56      3.39 o 
  -1   6  29        6.78        2.18      2.81 o 
   0   6  29       11.35       11.98      3.35 o 
   1   6  29       10.55        8.32      2.48 o 
   2   6  29        4.25        3.33      2.07 o 
   3   6  29        0.03        0.02      2.19 o 
   4   6  29       16.18       11.44      4.70 o 
  -1   7  29        3.35        4.02      3.44 o 
   0   7  29       88.89       90.76      6.74 o 
   1   7  29        0.47       -0.50      2.23 o 
   2   7  29       10.49        9.94      2.77 o 
   3   7  29        0.01       -3.19      2.12 o 
  -2  -5  30       35.34       44.97      4.66 o 
  -1  -5  30        0.71        4.14      2.81 o 
   0  -5  30       48.99       54.13      5.13 o 
  -3  -4  30        0.39        6.11      4.80 o 
  -2  -4  30        0.39        0.76      2.81 o 
  -1  -4  30        0.40       -1.01      2.46 o 
   0  -4  30        1.55        5.88      3.06 o 
   1  -4  30        1.28        2.88      3.52 o 
   2  -4  30       23.43       19.98      6.52 o 
  -4  -3  30       52.81       56.34      7.95 o 
  -3  -3  30        8.48        6.55      4.70 o 
  -2  -3  30       15.62       13.70      3.22 o 
  -1  -3  30        8.98        5.11      2.74 o 
   0  -3  30        7.86        4.36      2.82 o 
   1  -3  30       59.14       55.09      9.07 o 
   2  -3  30        8.46       12.20      3.61 o 
  -4  -2  30       10.24        3.68      5.58 o 
  -3  -2  30        0.05       -1.84      4.56 o 
  -2  -2  30       31.45       26.91      6.06 o 
  -1  -2  30       73.90       75.82      5.09 o 
   0  -2  30        5.04        4.16      2.61 o 
   1  -2  30      199.69      223.63      8.21 o 
   2  -2  30        7.42        8.75      3.04 o 
   3  -2  30        5.16        8.19      3.52 o 
  -4  -1  30       27.02       33.31      7.13 o 
  -3  -1  30       60.37       63.37      8.00 o 
  -2  -1  30        5.91       -2.23      4.56 o 
  -1  -1  30      166.42      178.33      6.80 o 
   0  -1  30       29.37       45.19      7.51 o 
   1  -1  30        5.17        9.59      3.14 o 
   2  -1  30       34.71       43.85      4.53 o 
   3  -1  30      174.43      180.23     11.42 o 
  -4   0  30        5.91        5.72      5.77 o 
  -3   0  30       87.90       84.17      9.07 o 
  -2   0  30       24.38       31.80      6.30 o 
  -1   0  30      123.59      131.95     10.71 o 
   0   0  30       72.01       82.59      6.35 o 
   1   0  30      300.14      274.40      8.40 o 
   2   0  30      341.11      315.87      9.49 o 
   3   0  30       32.79       29.88      7.85 o 
   4   0  30        5.25        8.14      3.42 o 
  -4   1  30        2.37       -2.96      5.43 o 
  -3   1  30       71.50       68.12      8.34 o 
  -2   1  30      103.93      127.80      9.45 o 
  -1   1  30       31.86       29.62      3.56 o 
   0   1  30        2.24        3.08      2.50 o 
   1   1  30      102.16      114.11      5.57 o 
   2   1  30       60.23       70.72      4.86 o 
   3   1  30       84.18       79.80      5.52 o 
   4   1  30        1.70       11.39      5.09 o 
  -4   2  30        5.02        1.67      2.70 o 
  -3   2  30       19.94       14.57      4.78 o 
  -2   2  30        4.82        6.79      4.99 o 
  -1   2  30        0.76        5.91      4.56 o 
   0   2  30      216.18      208.26      6.84 o 
   1   2  30        1.63        1.10      3.66 o 
   2   2  30       21.96       28.27      4.90 o 
   4   2  30        0.00       -4.02      3.30 o 
  -3   3  30        9.40       10.57      3.02 o 
  -2   3  30        0.01        0.11      2.10 o 
  -1   3  30       94.20       89.15      5.14 o 
   0   3  30        7.23        8.21      2.50 o 
   1   3  30      366.56      380.45     14.25 o 
   2   3  30       47.99       53.86      6.06 o 
   3   3  30       37.04       43.49      6.30 o 
   4   3  30       62.49       53.04      7.32 o 
  -3   4  30        0.02       -1.40      2.69 o 
  -2   4  30       15.90       12.38      3.01 o 
  -1   4  30        0.65        2.08      2.12 o 
   0   4  30        0.90        0.45      1.64 o 
   1   4  30      106.76      110.78      8.00 o 
   2   4  30        1.35        8.00      4.12 o 
   3   4  30       53.57       58.23      6.84 o 
   4   4  30       80.97       74.18      8.10 o 
  -2   5  30        9.70        8.34      3.35 o 
  -1   5  30        1.76        1.02      2.33 o 
   0   5  30        8.83        4.87      2.47 o 
   1   5  30        0.17        2.32      1.97 o 
   2   5  30       73.10       74.03      7.18 o 
   3   5  30       13.14       11.59      4.22 o 
   4   5  30        1.68        4.12      4.02 o 
  -1   6  30       81.54       92.85      6.88 o 
   0   6  30       37.46       37.87      4.90 o 
   1   6  30       40.50       49.71      3.97 o 
   2   6  30       35.61       30.82      3.44 o 
   3   6  30       14.67       19.73      5.38 o 
   0   7  30        0.92        1.65      2.96 o 
   1   7  30        3.12        8.40      2.73 o 
   2   7  30        0.52        5.42      2.42 o 
  -1  -5  31        9.21       12.74      3.48 o 
  -3  -4  31        1.16        1.84      4.51 o 
  -2  -4  31        3.01        1.21      2.40 o 
  -1  -4  31        1.44        0.51      2.56 o 
   0  -4  31       11.52       12.75      6.13 o 
   1  -4  31        3.07        0.83      4.41 o 
  -3  -3  31        6.52        7.32      5.14 o 
  -2  -3  31        0.08       -2.30      2.47 o 
  -1  -3  31        7.10        7.09      3.85 o 
   0  -3  31       28.56       37.72      4.48 o 
   1  -3  31        2.37       -1.67      2.67 o 
   2  -3  31        1.22        0.90      3.54 o 
  -4  -2  31        0.02       -5.53      4.95 o 
  -3  -2  31       10.79       13.24      5.48 o 
  -2  -2  31        0.42        2.67      2.58 o 
  -1  -2  31       27.15       31.41      3.92 o 
   0  -2  31       29.77       32.75      6.04 o 
   1  -2  31       28.07       38.93      6.96 o 
   2  -2  31       15.21       23.63      3.95 o 
   3  -2  31        1.05        1.75      3.09 o 
  -4  -1  31       98.96      109.18     10.08 o 
  -3  -1  31        0.01        6.50      5.43 o 
  -2  -1  31       39.46       39.95      6.84 o 
  -1  -1  31       14.04       24.43      7.56 o 
   0  -1  31      467.29      482.70     11.59 o 
   1  -1  31      175.37      185.14      7.34 o 
   2  -1  31      121.04      127.02      6.56 o 
   3  -1  31        3.30        5.91      3.39 o 
  -4   0  31        0.34        3.15      5.62 o 
  -3   0  31        5.69        6.30      5.53 o 
  -2   0  31        1.46        0.63      4.51 o 
  -1   0  31       14.19       20.02      4.53 o 
   0   0  31       15.16       20.57      5.72 o 
   1   0  31        6.84       21.42      3.45 o 
   2   0  31        8.84       13.42      3.39 o 
   3   0  31        0.01        4.01      5.43 o 
  -4   1  31       19.17        3.64      6.06 o 
  -3   1  31      155.48      176.09     11.25 o 
  -2   1  31        0.04        2.28      4.65 o 
  -1   1  31      220.09      212.52      7.47 o 
   0   1  31      344.65      352.21      9.87 o 
   1   1  31        1.92        5.85      4.27 o 
   2   1  31       94.69       94.64      8.53 o 
   3   1  31       26.01       41.33      6.50 o 
   4   1  31        4.88        0.39      4.36 o 
  -3   2  31        8.43        5.87      5.43 o 
  -2   2  31        1.67        2.18      5.28 o 
  -1   2  31        9.11       13.43      4.90 o 
   0   2  31        7.70        8.34      2.63 o 
   1   2  31      153.75      166.68      6.54 o 
   2   2  31        9.13        2.88      2.43 o 
   3   2  31        2.36        0.82      3.73 o 
   4   2  31       25.22       29.09      6.50 o 
  -3   3  31        0.51       -0.98      2.45 o 
  -2   3  31      411.38      404.26      9.96 o 
  -1   3  31       15.39       19.73      5.43 o 
   0   3  31        4.58        7.01      2.48 o 
   1   3  31        0.40       -3.42      2.28 o 
   2   3  31       92.30      107.00      8.39 o 
   3   3  31        9.73       11.44      4.32 o 
   4   3  31       63.15       68.46      8.39 o 
  -2   4  31       19.98       26.98      7.93 o 
  -1   4  31       16.00       20.43      3.03 o 
   0   4  31       12.37       14.79      3.88 o 
   1   4  31        4.30        3.30      3.49 o 
   2   4  31       53.33       56.92      6.79 o 
   3   4  31       16.38       15.81      4.80 o 
   4   4  31       22.97       13.91      5.33 o 
  -2   5  31       52.19       59.54      6.11 o 
  -1   5  31       15.10       19.20      3.78 o 
   0   5  31        0.44        0.95      1.99 o 
   1   5  31        9.72       14.55      2.68 o 
   2   5  31        0.05       -0.53      3.30 o 
   3   5  31       88.73       99.68      8.78 o 
  -1   6  31        0.14        2.72      3.01 o 
   0   6  31       17.54       16.14      3.93 o 
   1   6  31        7.33        8.67      2.60 o 
   2   6  31        6.21        2.51      3.32 o 
   3   6  31        1.85        2.96      4.12 o 
   0   7  31        0.84       -2.13      2.47 o 
   1   7  31       57.44       61.10      8.31 o 
   2   7  31        7.26       14.68      3.19 o 
  -2  -4  32        1.83        1.95      3.22 o 
  -1  -4  32        4.14        8.97      3.32 o 
   0  -4  32       12.85        7.40      3.24 o 
   1  -4  32        9.77        7.09      4.12 o 
  -3  -3  32        1.89        3.93      4.80 o 
  -2  -3  32       13.02       16.48      6.45 o 
  -1  -3  32        9.43        6.89      5.31 o 
   0  -3  32        1.68        6.84      3.05 o 
   1  -3  32        0.19        0.40      2.89 o 
   2  -3  32        9.05       10.45      3.66 o 
  -3  -2  32       20.40       18.18      5.82 o 
  -2  -2  32        3.69       -0.39      4.51 o 
  -1  -2  32      108.70      125.35      6.88 o 
   0  -2  32       35.11       34.40      4.26 o 
   1  -2  32      103.02      106.55      6.18 o 
   2  -2  32       41.69       49.52      5.00 o 
  -3  -1  32       15.82       17.02      6.21 o 
  -2  -1  32        3.88        3.64      4.95 o 
  -1  -1  32       95.10       98.97      5.64 o 
   0  -1  32       12.87       24.80      6.42 o 
   1  -1  32       45.41       50.20      4.61 o 
   2  -1  32       91.75      109.28      6.29 o 
   3  -1  32       55.86       57.98      5.43 o 
  -3   0  32        5.26        7.42      5.72 o 
  -2   0  32        0.02       -0.73      4.75 o 
  -1   0  32      370.78      372.48      9.78 o 
   0   0  32       32.41       27.42      3.72 o 
   1   0  32        0.07        1.53      2.52 o 
   2   0  32        0.60        5.76      2.91 o 
   3   0  32        1.61        2.36      2.97 o 
  -3   1  32        0.01       -4.99      4.85 o 
  -2   1  32       33.79       33.45      6.84 o 
  -1   1  32       28.79       28.40      7.10 o 
   0   1  32        6.56       10.31      5.21 o 
   1   1  32       12.51       12.75      3.08 o 
   2   1  32        0.12        4.96      2.72 o 
   3   1  32      334.11      349.30     10.66 o 
  -3   2  32       47.71       56.63      8.05 o 
  -2   2  32        2.13       -1.26      5.24 o 
  -1   2  32       51.00       47.08      6.64 o 
   0   2  32        4.66        4.17      2.49 o 
   1   2  32        0.36        0.33      2.33 o 
   2   2  32       48.34       46.25      6.40 o 
   3   2  32        4.41        6.84      4.51 o 
   4   2  32        1.84        1.60      4.61 o 
  -3   3  32       12.32       22.07      3.54 o 
  -2   3  32       39.09       52.70      7.51 o 
  -1   3  32      266.46      269.66     11.93 o 
   0   3  32        8.34       14.94      2.94 o 
   1   3  32       20.12       28.41      5.14 o 
   2   3  32       23.78       19.73      4.99 o 
   3   3  32        0.07       -4.56      3.25 o 
   4   3  32       39.66       36.02      6.84 o 
  -2   4  32        4.29        1.52      3.85 o 
  -1   4  32       23.94       25.55      3.98 o 
   0   4  32        0.10       -0.68      2.81 o 
   1   4  32        6.58        1.07      3.25 o 
   2   4  32        3.14        1.60      3.49 o 
   3   4  32      118.89      142.44     10.28 o 
  -2   5  32      120.30      152.24      8.82 o 
  -1   5  32       40.60       44.36      5.24 o 
   0   5  32       42.61       40.89      4.48 o 
   1   5  32       91.78       72.34      7.18 o 
   2   5  32        8.15        5.43      3.93 o 
   3   5  32        1.64       -3.39      3.64 o 
  -1   6  32        0.35        5.96      3.15 o 
   0   6  32        0.48        4.65      3.15 o 
   1   6  32       25.58       33.85      3.62 o 
   2   6  32       35.74       43.59      6.21 o 
   3   6  32        8.53       19.64      5.48 o 
  -1  -4  33        1.26       -2.95      2.36 o 
   0  -4  33        9.70       10.21      3.38 o 
  -2  -3  33       23.17       25.44      3.93 o 
  -1  -3  33        5.43        7.52      3.15 o 
   0  -3  33        2.16        5.30      3.10 o 
   1  -3  33        0.64       -0.72      2.92 o 
  -3  -2  33        5.00        5.91      4.95 o 
  -2  -2  33       27.04       40.43      6.79 o 
  -1  -2  33       11.48       17.99      3.60 o 
   0  -2  33       95.83       99.68      6.02 o 
   1  -2  33       11.58       13.37      3.49 o 
   2  -2  33        8.58       11.71      3.58 o 
  -3  -1  33       43.34       50.47      8.00 o 
  -2  -1  33       12.42       14.59      5.67 o 
  -1  -1  33      149.12      155.22      8.24 o 
   0  -1  33       36.66       32.60      4.10 o 
   1  -1  33        0.46        3.85      2.86 o 
   2  -1  33       24.47       35.11      4.52 o 
  -3   0  33       42.79       44.90      7.76 o 
  -2   0  33        7.97       -1.02      4.75 o 
  -1   0  33      209.16      212.82      7.56 o 
   0   0  33        0.40        1.58      2.46 o 
   1   0  33       79.01       78.64      5.27 o 
   2   0  33        4.15        1.09      2.76 o 
   3   0  33        9.98       11.21      3.70 o 
  -3   1  33       21.06        9.89      6.25 o 
  -2   1  33       92.85      103.66      8.97 o 
  -1   1  33       10.71       17.02      3.11 o 
   0   1  33       32.13       40.99      4.11 o 
   1   1  33        0.54       -0.56      2.29 o 
   2   1  33        7.04       11.03      4.75 o 
   3   1  33        0.91        6.32      3.90 o 
  -3   2  33        0.13       -5.77      5.04 o 
  -2   2  33       18.83       17.79      6.16 o 
  -1   2  33       32.23       47.56      6.79 o 
   0   2  33        8.78       13.89      4.87 o 
   1   2  33       17.15       23.46      3.46 o 
   2   2  33       63.68       64.43      7.47 o 
   3   2  33       32.55       32.05      6.16 o 
  -2   3  33       86.85      104.53      9.31 o 
  -1   3  33       63.81       99.15      8.19 o 
   0   3  33        0.05        2.38      2.48 o 
   1   3  33       36.41       30.88      5.38 o 
   2   3  33        3.42        4.61      3.64 o 
   3   3  33        0.02        4.56      3.73 o 
  -2   4  33        2.31        1.22      2.69 o 
   0   4  33        6.15        4.51      3.64 o 
   1   4  33       62.34       65.40      7.03 o 
   2   4  33       21.73       18.91      4.95 o 
   3   4  33       72.11       65.21      7.81 o 
  -1   5  33        8.98       13.43      3.78 o 
   1   5  33        3.72        7.85      4.17 o 
   3   5  33        2.33       -2.62      3.88 o 
   0   6  33       53.82       69.28      6.30 o 
   1   6  33        0.97        2.69      3.32 o 
   2   6  33        1.08        6.79      4.07 o 
  -2  -3  34       26.35       25.80      4.01 o 
  -1  -3  34       13.68       19.36      3.73 o 
   0  -3  34       21.53       18.02      4.24 o 
  -2  -2  34        2.18        6.06      5.04 o 
  -1  -2  34        4.36        6.15      3.11 o 
   0  -2  34        0.47        2.02      8.27 o 
   1  -2  34       12.76       13.03      3.45 o 
  -3  -1  34        9.45       16.39      6.40 o 
  -2  -1  34       30.70       42.62      6.98 o 
  -1  -1  34       96.78       95.96      8.87 o 
   0  -1  34        1.51        3.57      2.95 o 
   1  -1  34       16.26       17.93      3.67 o 
   2  -1  34       88.18       86.27      6.16 o 
  -3   0  34        0.06       -7.71      5.14 o 
  -2   0  34        0.28       -3.78      4.75 o 
  -1   0  34       50.40       59.61      8.58 o 
   0   0  34       18.55       27.54      3.85 o 
   1   0  34        0.10        2.39      2.86 o 
   2   0  34        2.75        0.75      3.05 o 
  -3   1  34       15.12        9.89      6.35 o 
  -2   1  34       32.07       45.23      7.27 o 
  -1   1  34       21.39       11.88      5.24 o 
   0   1  34       13.11       18.50      3.33 o 
   1   1  34        1.72        2.14      5.43 o 
   2   1  34      166.64      194.95      7.82 o 
   3   1  34      115.66      106.71      9.16 o 
  -2   2  34        0.34       -6.93      4.70 o 
  -1   2  34       52.82       52.60      7.03 o 
   0   2  34       36.19       39.36      4.06 o 
   1   2  34        0.01       -3.42      2.28 o 
   2   2  34       12.64       14.64      5.09 o 
   3   2  34        0.01       -4.70      3.98 o 
  -2   3  34        2.43        0.87      5.43 o 
  -1   3  34       66.69       79.37      7.95 o 
   0   3  34       83.12       81.35      7.03 o 
   1   3  34       60.00       68.36      7.18 o 
   2   3  34       67.28       83.92      8.19 o 
   3   3  34       78.08       98.32      9.26 o 
   0   4  34        6.38       13.96      4.17 o 
   1   4  34       25.46       31.03      5.53 o 
   2   4  34       35.96       40.53      6.25 o 
   3   4  34       30.42       28.94      5.96 o 
  -1   5  34       38.37       36.85      5.09 o 
   1   5  34        3.41        8.73      4.61 o 
   2   5  34       22.43       18.08      5.09 o 
  -2  -2  35        9.74       17.41      6.16 o 
  -1  -2  35       36.12       37.50      4.54 o 
   0  -2  35        0.94        6.69      5.53 o 
   1  -2  35       94.66       96.90      8.46 o 
  -2  -1  35        0.20       -0.44      4.75 o 
  -1  -1  35        0.25        2.29      2.87 o 
   0  -1  35       34.03       40.39      4.53 o 
   1  -1  35       88.44      101.45      6.10 o 
   2  -1  35        0.60        2.28      2.99 o 
  -2   0  35        0.48        4.17      4.90 o 
  -1   0  35        0.00        2.25      2.67 o 
   0   0  35       10.08        7.18      3.54 o 
   1   0  35       53.68       56.08      4.99 o 
   2   0  35        7.73        5.32      3.24 o 
  -2   1  35        3.63        4.32      5.19 o 
  -1   1  35       17.64       29.96      6.01 o 
   0   1  35       47.48       39.98     12.07 o 
   1   1  35       10.59       10.06      3.32 o 
   2   1  35       17.65       25.66      3.96 o 
  -2   2  35        4.13        3.88      5.48 o 
  -1   2  35        0.05        3.30      4.65 o 
   0   2  35        0.31       -1.17      2.47 o 
   1   2  35       46.37       49.65      5.89 o 
   2   2  35       15.21       12.46      4.99 o 
  -2   3  35      133.47      144.96     10.71 o 
  -1   3  35       61.04       59.20      7.47 o 
   0   3  35        9.92       11.25      3.98 o 
   1   3  35        0.00        2.86      3.98 o 
   2   3  35        9.60        4.46      4.27 o 
   1   4  35        4.79       11.54      4.32 o 
   2   4  35       72.24       77.57      8.34 o 
   1   5  35       11.18       23.95      5.38 o 
  -1  -2  36        3.12        1.29      3.08 o 
   0  -2  36        7.86       15.27      5.82 o 
  -1  -1  36        9.29       11.29      3.35 o 
   0  -1  36       18.03       26.81      4.07 o 
   1  -1  36        2.26        4.34      3.28 o 
  -2   0  36        2.41       -0.29      4.99 o 
  -1   0  36        0.33        6.04      3.10 o 
   0   0  36        0.25        0.82      2.89 o 
   1   0  36       33.50       40.36      4.62 o 
   2   0  36        8.24       16.51      3.87 o 
  -2   1  36        7.42       12.99      5.87 o 
  -1   1  36        0.12       -1.36      4.61 o 
   0   1  36        0.55        4.43      2.90 o 
   1   1  36        0.09        4.87      2.95 o 
   2   1  36       19.33       18.23      3.82 o 
  -1   2  36       21.14       23.76      6.01 o 
   0   2  36       80.35       89.76      5.48 o 
   1   2  36       16.26       15.20      3.43 o 
   2   2  36        0.01       -0.24      4.17 o 
  -1   3  36      153.63      183.41     10.71 o 
   0   3  36        0.01       -0.34      3.25 o 
   1   3  36       29.12       35.44      6.01 o 
   2   3  36        1.45        2.86      4.22 o 
   1   4  36        7.37        6.93      4.12 o 
   0  -1  37        6.72        5.38      3.24 o 
  -1   0  37        7.88       16.82      5.87 o 
   0   0  37        6.96        4.03      3.83 o 
   1   0  37        0.03        1.27      3.35 o 
  -1   1  37        0.32        2.91      4.75 o 
   0   1  37       57.83       75.21      5.43 o 
   1   1  37       52.75       68.82      5.34 o 
  -1   2  37       24.77       28.90      6.40 o 
   0   2  37        1.12       -2.02      3.05 o 
   1   2  37       65.90       73.99      7.56 o 
   0   3  37        7.44       12.46      4.32 o 
   1   3  37        0.21        7.18      4.56 o 
                                                 
